# Supplementary material for: Genome-Wide Screen for Haploinsufficient Cell Size Genes in the Opportunistic Yeast Candida albicans
Source: G3 (Bethesda). 2016 Dec 28;7(2):355–60. doi: 10.1534/g3.116.037986 (PMC5295585; doi:10.1534/g3.116.037986)
Supplement: Supplementary file 2 [file 355TableS1.xlsx]

## Sheet: Legend
Table S1
Excel spreadsheet listing C. albicans mutants with both whi and lge size phenotypes.
Microscopic examination of these mutants showed a remarkable size heterogeneity and cells with predominantly pseudohyphae morphology

## Sheet: whi-lge mutants
		Systematic Name	Gene name	Orf19 ID	Description
		CR_01670W_A		orf19.2558	Has domain(s) with predicted zinc ion binding activity and nucleus localization
		C4_05630W_A	RPB3	orf19.1248	Putative RNA polymerase II subunit B44; heterozygous null mutant exhibits resistance to parnafungin in the C. albicans fitness test; Spider biofilm repressed
		C3_07110W_A	NUD1	orf19.6789	S. cerevisiae ortholog Nud1 is a spindle pole body outer plaque component; it acts through the mitotic exit network to specify asymmetric spindle pole body inheritance; Hap43-induced gene
		C7_00760C_A		orf19.7043	Ortholog(s) have endoplasmic reticulum localization
		C4_03700W_A	FNX1	orf19.1308	Predicted membrane transporter, member of the drug:proton antiporter (14 spanner) (DHA2) family, major facilitator superfamily (MFS)
		C4_06910W_A		orf19.3120	PDR-subfamily ABC transporter (half-size); similar to WHITE subfamily proteins; repressed by fluphenazine treatment or in an azole-resistant strain that overexpresses CDR1 and CDR2; induced by nitric oxide; rat catheter biofilm induced
		C2_08470C_A	STN1	orf19.3631	Protein involved in telomere maintenance; forms a complex with Ten1p
		C1_00520W_A		orf19.6056	Ortholog(s) have phosphatase activity, role in dephosphorylation and cytosol, nucleus localization
		C2_07730W_A	YVC1	orf19.2209	Putative vacuolar cation channel shock; repressed by alpha pheromone in SpiderM medium; flow model biofilm repressed
		C7_04230W_A	NRG1	orf19.7150	Transcription factor/repressor; regulates chlamydospore formation/hyphal gene induction/virulence and rescue/stress response genes; effects both Tup1 dependent and independent regulation; flow model biofilm induced; Spider biofilm repressed
		C1_00790W_A		orf19.6027	ORF, Uncharacterized
		CR_06790C_A	SEO2	orf19.1855	Predicted membrane transporter, member of the anion:cation symporter (ACS) family, major facilitator superfamily (MFS); Gcn4p-regulated; flucytosine induced; ketoconazole-repressed; oxidative stress-induced via Cap1p
					orf19.1418	SEC15	ND	Exocyst subunit, involved in polarized growth; cellular bud tip-associated protein; interacts with Ras-related GTPase Rsr1p; ortholog of S. cerevisiae SEC15
					orf19.1622	YCG1	Non Essential	Putative condensin G
					orf19.1649	RNA1	Essential	Putative GTPase-activating protein; protein level decreases in stationary phase cultures; Spider biofilm repressed
