# Supplementary material for: Genome-Wide Screen for Haploinsufficient Cell Size Genes in the Opportunistic Yeast Candida albicans
Source: G3 (Bethesda). 2016 Dec 28;7(2):355–60. doi: 10.1534/g3.116.037986 (PMC5295585; doi:10.1534/g3.116.037986)
Supplement: Supplementary file 4 [file 355TableS2.xlsx]

## Sheet: Legend
Table S2
Excel spreadsheet listing C. albicans whi and lge size mutants. Haploinsufficient size genes are arranged according to their functional GO terms.
ND: Not determined

## Sheet: whi dataset
	Systematic Name	Gene name	Orf19 ID	S. cerevisiae ortholog	Essentiality	Description
	Translation and ribosome biogenesis
	CR_04170W_A	NOP2	orf19.501	NOP2	Essential	Ortholog(s) have rRNA (cytosine-C5-)-methyltransferase activity and role in assembly of large subunit precursor of preribosome, maturation of LSU-rRNA from tricistronic rRNA transcript (SSU-rRNA, 5.8S rRNA, LSU-rRNA), rRNA base methylation
	C1_02710W_A	FRS2	orf19.2960	FRS2	Essential	Putative tRNA-Phe synthetase; downregulated upon phagocytosis by murine macrophage; protein present in exponential and stationary growth phase yeast cultures; Spider biofilm repressed
	C1_03020C_A	RPL13	orf19.2994	RPL13A	ND	Putative ribosomal subunit; antigenic during murine infection; downregulated upon phagocytosis by murine macrophage; Spider biofilm repressed
	C1_03830C_A	CSL4	orf19.1026	CSL4	Essential	Ortholog(s) have role in exonucleolytic trimming to generate mature 3'-end of 5.8S rRNA from tricistronic rRNA transcript (SSU-rRNA, 5.8S rRNA and LSU-rRNA), more
	C1_04130W_A	ERB1	orf19.1047	ERB1	Essential	Protein with a predicted role in ribosomal large subunit biogenesis; mutation confers hypersensitivity to 5-fluorocytosine (5-FC), 5-fluorouracil (5-FU), and tubercidin (7-deazaadenosine); hyphal, macrophage repressed
	C1_05230W_A	RPC25	orf19.443	RPC25	Non Essential	Ortholog(s) have RNA polymerase III activity and role in tRNA transcription from RNA polymerase III promoter, transcription initiation from RNA polymerase III type 2 promoter
	C2_00200W_A	PRP18	orf19.2112	PRP18	Essential	snRNP U5 splicing factor component; involved in positioning the 3' splice site during the 2nd catalytic step of splicing; Spider biofilm induced
	C2_00280C_A	CWC24	orf19.2105	CWC24	Essential	Putative pre-mRNA-splicing factor; possibly an essential gene, disruptants not obtained by UAU1 method
	C2_01070W_A	RPA49	orf19.2017	RPA49	ND	Ortholog(s) have RNA polymerase I activity and role in regulation of cell size, transcription elongation from RNA polymerase I promoter, transcription of nuclear large rRNA transcript from RNA polymerase I promoter
	C2_07300C_A	RPA12	orf19.2287	RPA12	Essential	Putative DNA-directed RNA polymerase I; induced upon adherence to polystyrene
	C2_08670C_A	UTP15	orf19.3609	UTP15	Essential	Small subunit (SSU) processome component; mutation confers resistance to 5-fluorocytosine (5-FC); physically interacts with TAP-tagged Nop1p
	C2_09320C_A	PES1	orf19.4093	NOP7	Essential	Pescadillo homolog required for yeast cell growth, lateral yeast growth on filamentous cells and virulence in mice; hyphal cells grow normally in mutant; mutation confers hypersensitivity to 5-fluorocytosine, 5-fluorouracil, tubercidin
	C3_05100C_A	RPL18	orf19.5982	RPL18A	ND	Predicted ribosomal protein; Plc1p-regulated, Tbf1-activated; repressed upon phagocytosis by murine macrophage; Hap43p-induced; Spider biofilm repressed
	C4_00510C_A	RLP24	orf19.4191	RLP24	Essential	Putative ribosomal protein; Hap43-induced; essential gene; heterozygous mutation confers hypersensitivity to 5-fluorocytosine (5-FC), 5-fluorouracil (5-FU), and tubercidin (7-deazaadenosine); Spider biofilm induced
	C4_02430W_A	CFT1	orf19.2760	CFT1	Essential	Putative mRNA cleavage and polyadenylation factor; heterozygous null mutant exhibits hypersensitivity to parnafungin and cordycepin in the C. albicans fitness test
	C4_02790C_A	SAS10	orf19.2717	SAS10	Essential	Putative U3-containing small subunit processome complex subunit; Hap43p-induced gene; mutation confers resistance to 5-fluorocytosine (5-FC); repressed upon high-level peroxide stress
	C4_03040W_A	RPB10	orf19.2687.1	RPB10	ND	Ortholog(s) have RNA polymerase I activity, RNA polymerase II activity, RNA polymerase III activity, RNA-directed RNA polymerase activity, zinc ion binding activity
	C4_07180W_A	UBI3	orf19.3087	RPS31	Essential	Fusion of ubiquitin with the S34 protein of the small ribosomal subunit; mRNA decreases upon heat shock, appears to be degraded; functional homolog of S. cerevisiae RPS31; Hap43-induced; Spider biofilm repressed
	C5_02120C_A	RIX7	orf19.4219	RIX7	Essential	Putative ATPase of the AAA family; role in ribosomal subunit export from the nucleus; mutation impairs hyphal growth and biofilm formation
	C5_03070W_A	RPS5	orf19.4336	RPS5	Essential	Ribosomal protein S5; macrophage/pseudohyphal-induced after 16 h; downregulated upon phagocytosis by murine macrophage; Hap43-induced; Spider biofilm repressed
	C5_03410C_A		orf19.2639	MRPL20	ND	Ortholog(s) have structural constituent of ribosome activity and mitochondrial large ribosomal subunit localization
	C5_04530W_A	RSM26	orf19.3938	RSM26	Essential	Putative mitochondrial ribosomal protein of the small subunit; mutation confers hypersensitivity to 5-fluorocytosine (5-FC), 5-fluorouracil (5-FU), and tubercidin (7-deazaadenosine)
	CR_02530W_A	DBP2	orf19.171	DBP2	Essential	Putative DEAD-box family ATP-dependent RNA helicase; flucytosine induced; repressed in core stress response
	CR_04780W_A	RPB8	orf19.6314	RPB8	Essential	Putative subunit of RNA polymerases I, II, and III; regulated by Gcn4p; repressed in response to amino acid starvation (3-aminotriazole treatment); heterozygous null mutant exhibits resistance to parnafungin
	C4_01520C_A	RPL20B	orf19.4632	RPL20B	ND	Ribosomal protein L20; repressed upon phagocytosis by murine macrophage; alternatively spliced intron in 5' UTR; Hap43-induced; Spider biofilm repressed
	C2_03810C_A	RPL21A	orf19.840	RPL21A	ND	Putative ribosomal protein; repressed upon phagocytosis by murine macrophage; Spider biofilm repressed
	C6_01970C_A	RPL25	orf19.687.1	RPL25	ND	Putative rRNA-binding ribosomal protein component of the 60S ribosomal subunit; Hap43-induced; colony morphology-related gene regulation by Ssn6
	CR_03030C_A	RPL28	orf19.2864.1	RPL28	ND	Putative ribosomal protein; Plc1-regulated; downregulated upon phagocytosis by murine macrophage; Spider biofilm repressed
	C1_12680W_A	RRB1	orf19.6355	RRB1	Essential	Ortholog(s) have unfolded protein binding activity, role in ribosome biogenesis and nucleolus localization
	C1_00900W_A	RRS1	orf19.6014	RRS1	Essential	Putative ribosome biogenesis and nuclear export protein; Hap43p-induced gene; mutation confers hypersensitivity to 5-fluorocytosine (5-FC), 5-fluorouracil (5-FU), and tubercidin (7-deazaadenosine)
	C2_03940C_A	SCH9	orf19.829	SCH9	Non Essential	Protein kinase; involved in growth control, cell size, resistance to rapamycin, cations, chlamydospore formation, filamentous growth under some conditions, and virulence; prevents hyphal growth in hypoxia at high CO2; Spider biofilm induced
	C3_04860W_A	SFP1	orf19.5953	SFP1	Non Essential	C2H2 transcription factor involved in regulation of biofilm formation; rat catheter biofilm induced
	C1_02920W_A	CDC73	orf19.2983	CDC73	Non Essential	Putative transcription elongation factor; cdc73 kap114 double transposon mutation affects filamentous growth; Spider biofilm repressed
	C1_09370W_A	CEF1	orf19.4799	CEF1	Essential	Putative mRNA splicing factor; ortholog is essential in S. cerevisiae; Spider biofilm induced
	CR_02100C_A		orf19.2610	ARC1	ND	Putative tRNA binding protein; intron-containing gene; Spider biofilm induced
	CR_00830W_A	TAH1	orf19.3272	TAH1	ND	Ortholog(s) have chaperone binding activity, role in box C/D snoRNP assembly, protein folding and R2TP complex, cytoplasm, nucleus localization
	C7_03990C_A		orf19.7182	TAN1	ND	Ortholog(s) have RNA binding activity, role in tRNA modification and cytoplasm, nucleus localization
	C7_00330C_A	SUA5	orf19.7088	SUA5	ND	Ortholog(s) have single-stranded telomeric DNA binding activity, role in regulation of translational fidelity, tRNA threonylcarbamoyladenosine modification, telomere maintenance and cytosol, nucleus localization
	C4_00220C_A	SUB2	orf19.5647	SUB2	Essential	Putative TREX complex component with a predicted role in nuclear mRNA export; transcription is regulated by Mig1; Hap43-induced gene; Spider biofilm repressed
	C3_07050W_A		orf19.6795	SUS1	ND	Ortholog(s) have enzyme activator activity
	C2_04350C_A	SUV3	orf19.4519	SUV3	Non Essential	RNA helicase; mitochondrial RNA catabolism; required for chlamydospore formation, embedded hyphal growth, wild-type respiratory growth, alkaline-induced morphogenesis and SD or Spider biofilm formation; rat catheter biofilm induced
	C5_01820W_A	STI1	orf19.3192	STI1	ND	Protein that interacts with Cdc37 and Crk1 in two-hybrid; may be involved in Cdc37 chaperone activity; soluble protein in hyphae; protein in exponential and stationary phase yeast cultures; YNB biofilm induced; Spider biofilm induced
	C2_01480W_A	SPT5	orf19.1453	SPT5	ND	Protein similar to S. cerevisiae Spt5p transcription elongation factor; transposon mutation affects filamentous growth
	C7_04300W_A	SPT6	orf19.7136	SPT6	Non Essential	Putative transcription elongation factor; transposon mutation affects filamentous growth; transcript induced in an RHE model of oral candidiasis and in clinical isolates from oral candidiasis
	CR_02980C_A	SRP40	orf19.2859	SRP40	ND	Putative chaperone of small nucleolar ribonucleoprotein particles; macrophage/pseudohyphal-induced; rat catheter biofilm induced
	C3_06970W_A	SRP68	orf19.6804	SRP68	Non Essential	Ortholog(s) have role in SRP-dependent cotranslational protein targeting to membrane, translocation and cytosol, nuclear periphery, signal recognition particle, endoplasmic reticulum targeting localization
	C1_06590C_A		orf19.6252	SPN1	Non Essential	Ortholog(s) have transcription factor activity, RNA polymerase II transcription factor binding, transcription factor activity, core RNA polymerase II binding activity
	CR_07510W_A		orf19.2621	SMB1	ND	Ortholog(s) have role in mRNA splicing, via spliceosome and U1 snRNP, U2 snRNP, U2-type prespliceosome, U4/U6 x U5 tri-snRNP complex, U5 snRNP, cytosol localization
	C3_00730W_A		orf19.5381	PUF4	ND	Ortholog(s) have mRNA binding activity
	C2_00350W_A	RAD5	orf19.2097	RAD5	ND	Predicted DNA-dependent ATPase/helicase; Spider biofilm induced
	C7_00820W_A	RFC2	orf19.7035	RFC2	Non Essential	Putative heteropentameric replication factor C subunit; periodic mRNA expression, peak at cell-cycle G1/S phase
	C5_05170W_A	PAN3	orf19.4010	PAN3	Non Essential	Ortholog(s) have poly(A) RNA binding, poly(A)-specific ribonuclease activity, role in nuclear-transcribed mRNA poly(A) tail shortening, postreplication repair and PAN complex localization
	C2_08630C_A	PAF1	orf19.3613	PAF1	Non Essential	Ortholog(s) have RNA polymerase II C-terminal domain phosphoserine binding, RNA polymerase II core binding, chromatin binding and transcription factor activity, more
	C3_06030W_A	NOG1	orf19.7384	NOG1	Essential	Putative GTPase; mutation confers hypersensitivity to 5-fluorocytosine (5-FC), 5-fluorouracil (5-FU), and tubercidin (7-deazaadenosine); repressed by prostaglandins; Hap43-induced
	C2_05750W_A		orf19.6886	NOP53	Essential	Ortholog(s) have rRNA binding activity, role in maturation of LSU-rRNA from tricistronic rRNA transcript (SSU-rRNA, 5.8S rRNA, LSU-rRNA), ribosomal large subunit export from nucleus and nucleolus localization
	C6_02600W_A	NAB3	orf19.5530	NAB3	Non Essential	Putative nuclear polyadenylated RNA-binding protein; flucytosine repressed
	CR_04140W_A	NAM9	orf19.498	NAM9	Essential	Putative mitochondrial ribosomal component of the small subunit; possibly an essential gene, disruptants not obtained by UAU1 method; Spider biofilm repressed
	C7_03530C_A	ISY1	orf19.6685	ISY1	Non Essential	Putative pre-mRNA-splicing factor; mutation confers resistance to 5-fluorocytosine (5-FC); rat catheter biofilm induced
	CR_03400W_A	ISM1	orf19.2382	ISM1	ND	Protein similar to isoleucyl-tRNA synthetase; isoleucyl-tRNA synthetase is the target of drugs including the cyclic beta-amino acid icofungipen/PLD-118/BAY-10-8888 and mupirocin
	C5_02020C_A		orf19.3169	GPN2	Non Essential	Ortholog(s) have role in RNA polymerase II complex import to nucleus, RNA polymerase III complex localization to nucleus, establishment of mitotic sister chromatid cohesion and cytosol, nucleus localization
	C3_07800C_A		orf19.6175	FCF2	Essential	Putative 35S rRNA processing protein; Hap43-induced; repressed by prostaglandins; Spider biofilm induced
	C2_03100W_A	EFT2	orf19.5788	EFT1	ND	Elongation Factor 2 (eEF2); GTPase; essential; highly expressed; target of sordarin antifungals; antigenic in human/mouse; lacks site for regulatory phosphorylation by eEF2 kinase; GCN-regulated; higher protein amount in stationary phase
	C1_08290C_A	DIP2	orf19.5106	DIP2	Essential	Putative small ribonucleoprotein complex; Tn mutation affects filamentous growth; physically interacts with TAP-tagged Nop1; heterozygous null mutant exhibits resistance to parnafungin; Hap43-induced gene; Spider biofilm induced
	C1_12350W_A	DIS3	orf19.5229	DIS3	Essential	Ortholog(s) have 3'-5'-exoribonuclease activity, Ran GTPase binding, endoribonuclease activity, tRNA binding activity
	C6_03910C_A	CUS2	orf19.5767	CUS2	ND	Ortholog(s) have U2 snRNA binding activity, role in mRNA splicing, via spliceosome and U2 snRNP, U2-type spliceosomal complex localization
	C1_10080W_A	CWC21	orf19.4875	CWC21	ND	Ortholog(s) have role in mRNA splicing, via spliceosome and U2-type spliceosomal complex localization
	C1_14380C_A		orf19.7254	AEP3	ND	Ortholog(s) have role in mRNA metabolic process, mitochondrial translational initiation and extrinsic component of membrane, mitochondrial inner membrane localization
	C3_07710W_A	ABD1	orf19.6716	ABD1	Essential/Non Essential	SAM-dependent RNA methyltransferase; methylates mRNA 5' cap; binds phosphorylated RNA Pol II C-term domain peptide; does not bind mRNA TPase and mRNA GTase (Cet1,Cgt1); functional homolog of S. cerevisiae Abd1; rat catheter biofilm induced
	CR_02420W_A		orf19.3724	UTP23	Non Essential	Ortholog(s) have small ribosomal subunit rRNA binding activity
	C1_09710C_A		orf19.4835	UTP7	Essential	Ortholog(s) have role in endonucleolytic cleavage in 5'-ETS of tricistronic rRNA transcript (SSU-rRNA, 5.8S rRNA and LSU-rRNA), more
	C1_07140C_A	RIA1	orf19.4451	RIA1	Non Essential	Putative translation elongation factor; genes encoding ribosomal subunits, translation factors, and tRNA synthetases are downregulated upon phagocytosis by murine macrophage
	C1_03280W_A	RSM24	orf19.3022	RSM24	Non Essential	Ortholog(s) have structural constituent of ribosome activity and mitochondrial small ribosomal subunit localization
	C5_01580C_A	CEF3	orf19.4152	YEF3	Non Essential	Translation elongation factor 3; antigenic in humans; predicted C-term nucleotide-binding active site; protein on surface of yeast, not hyphae; polystyrene adherence induced; higher protein amount in stationary phase; possibly essential
	C3_04700W_A	NUP42	orf19.5930	NUP42	ND	Ortholog(s) have nucleocytoplasmic transporter activity, structural constituent of nuclear pore activity
	C4_03800C_A	NUP84	orf19.1298	NUP84	ND	Ortholog(s) have structural constituent of nuclear pore activity
	C4_00970C_A	MDN1	orf19.4697	MDN1	Non Essential	Putative midasin, a very large dynein-related AAA-type ATPase; induced during the mating process
	C6_04160C_A	SPB1	orf19.76	SPB1	ND	Putative AdoMet-dependent methyltransferase; Hap43-induced; repressed by prostaglandins; possibly essential gene, disruptants not obtained by UAU1 method; Spider biofilm induced
	C3_04470W_A	PKC1	orf19.5901	PKC1	Non Essential	Protein kinase C; functional homolog of S. cerevisiae Pkc1p; mutant has abnormal yeast-form cell morphology and increased cell lysis; activated by phosphatidylserine; target of antifungal, cercosporamide; R400P mutant is activated
	C7_00490C_A		orf19.7069	TAE1	Non Essential	Putative AdoMet-dependent proline methyltransferase; Hap43-induced; required for normal flow model biofilm growth; Spider biofilm repressed
	Ubiquitin-dependent protein catabolic process
	C5_05310W_A	PRE1	orf19.4025	PRE1	Essential	Putative beta 4 subunit of the 20S proteasome; Rim101-induced at acid pH; flucytosine induced; amphotericin B repressed
	C1_12050W_A	RPN2	orf19.5260	RPN2	Essential	Putative 26S proteasome subunit; transcript regulated by Mig1; caspofungin repressed; regulated by Gcn2 and Gcn4; gene used for strain identification by multilocus sequence typing
	C3_00290W_A	RPT2	orf19.5440	RPT2	Essential	Putative ATPase of the 19S regulatory particle of the 26S proteasome; oxidative stress-induced via Cap1; Spider biofilm repressed
	C1_09660W_A	DOA1	orf19.4829	DOA1	Non Essential	WD repeat protein; required for ubiquitin-mediated protein degradation; role in control of cellular ubiquitin levels; may promote efficient NHEJ in postdiauxic/stationary phase; Spider biofilm repressed
	C5_04600C_A	GRR1	orf19.3944	GRR1	Non Essential	F-box protein component of the SCF ubiquitin-ligase complex required for cell cycle progression; involved in negative control of pseudohyphal growth; Spider biofilm induced
	C3_05870C_A	UBP1	orf19.7367	UBP1	ND	Ortholog(s) have ubiquitin-specific protease activity, role in protein deubiquitination and endoplasmic reticulum localization
	CR_05980W_A	UBP2	orf19.457	UBP2	Non Essential	Ortholog(s) have ubiquitin-specific protease activity and role in protein deubiquitination, ubiquitin homeostasis, ubiquitin-dependent protein catabolic process via the multivesicular body sorting pathway
	C1_01890C_A		orf19.4534	UBX7	Non Essential	Putative UBX-domain (ubiquitin-regulatory domain) protein; macrophage-downregulated gene
	C3_04970C_A	UFD2	orf19.5965	UFD2	ND	Ortholog(s) have ubiquitin-ubiquitin ligase activity, role in ER-associated ubiquitin-dependent protein catabolic process, cellular response to ethanol, protein ubiquitination and cytoplasm, nucleus localization
	CR_01170W_A	UFD4	orf19.3237	UFD4	Non Essential	Ortholog(s) have role in free ubiquitin chain polymerization, negative regulation of telomerase activity and cytosol, mitochondrion, nucleus localization
	C3_00280C_A	ULP3	orf19.5441	ULP2	ND	SUMO deconjugation enzyme that removes the small ubiquitin-like modifier (SUMO) from proteins
	C3_07610W_A	TIP120	orf19.6729		Non Essential	Protein similar to human CAND1 (Cullin-Associated Nedd8-Dissociated) protein involved in regulation of SCF complexes; binds unnedddylated cullin Cdc53; mutants are viable
	C6_04470C_A		orf19.2131	TUL1	Non Essential	Ortholog(s) have ubiquitin-protein transferase activity and role in protein ubiquitination, ubiquitin-dependent protein catabolic process via the multivesicular body sorting pathway
	C6_01630W_A	TIF3	orf19.3423	TIF3	ND	Putative translation initiation factor; genes encoding ribosomal subunits, translation factors, and tRNA synthetases are downregulated upon phagocytosis by murine macrophage
	C7_03890C_A	SSH4	orf19.7193	SSH4	ND	Specificity factor required for ubiquitination; role in protein targeting to vacuole; involved in ubiquitin-dependent protein catabolism via the multivesicular body sorting pathway; Spider biofilm induced
	C4_05740C_A	SNT2	orf19.1259	SNT2	ND	Ortholog(s) have DNA binding, ubiquitin-protein transferase activity and role in histone catabolic process, histone ubiquitination, regulation of transcription from RNA polymerase II promoter in response to oxidative stress
	C2_05540C_A		orf19.6866	SNP1	ND	Putative U1-70K component of the U1 snRNP, involved in splicing; ortholog of S. cerevisiae SNP1; downregulated upon adherence to polystyrene
	C3_07260C_A	ECM29	orf19.6773	ECM29	ND	Putative scaffold protein; assists in association of the proteasome core particle with the regulatory particle; ortholog of S. cerevisiae Ecm29; transposon mutation affects filamentous growth; flow model biofilm repressed
	C7_03240W_A		orf19.5131	GID7	Non Essential	Ortholog of S. cerevisiae Gid7, a GID complex protein; involved in proteasome-dependent catabolite inactivation of fructose-1,6-bisphosphatase; Hap43-repressed gene
	C6_02860W_A	STE23	orf19.5561	STE23	ND	Ortholog of S. cerevisiae Ste23 metalloprotease; role in N-terminal processing of pro-a-factor to the mature form; Tn mutation affects filamentous growth; Spider biofilm induced
	C1_07410C_A	SKP1	orf19.4427	SKP1	Essential	Putative subunit D of kinetochore protein complex CBF3; regulated by Gcn4p; repressed in response to amino acid starvation (3-aminotriazole treatment)
	C7_04050W_A	HLJ1	orf19.7175	HLJ1	ND	Putative HSP40 co-chaperone; repressed during the mating process
	C1_04560W_A	RMD5	orf19.6850	RMD5	Non Essential	Putative transcription factor with C3HC4 zinc finger DNA-binding motif; mutants are viable
	CR_05800C_A		orf19.6630	LCL2	ND	Ortholog(s) have role in ER-associated ubiquitin-dependent protein catabolic process
	Other functions
	Lipid metabolism
	CR_02540W_A	CHO2	orf19.169	CHO2	Non Essential	Putative phosphatidyl-ethanolamine N-methyltransferase; fungal-specific (no human or murine homolog); amphotericin B repressed; Hap43p-induced gene
	C1_09590C_A	LIP10	orf19.4822		Non Essential	Secreted lipase, member of a lipase gene family whose members are expressed differentially in response to carbon source and during infection; may have a role in nutrition and/or in creating an acidic microenvironment
	CR_07090W_A	STT4	orf19.1814	STT4	Non Essential	Putative phosphatidylinositol-4-kinase
	C7_03710C_A	PLC1	orf19.5506	PLC1	Essential	Phosphoinositide-specific phospholipase C (PI-PLC), delta-form; essential; roles in stress resistance, hyphal growth; upregulated in biofilm; predicted N-linked glycosylation; lacks conserved EF-hand domain
	C6_03040C_A	FIG4	orf19.5586	FIG4	ND	Ortholog(s) have phosphatidylinositol-3,5-bisphosphate 5-phosphatase activity, role in phosphatidylinositol dephosphorylation and PAS complex, cytosol, fungal-type vacuole membrane, nuclear periphery localization
	C1_11640C_A	DPP2	orf19.1155	LPP1	Non Essential	Protein similar to S. cerevisiae pyrophosphate phosphatase Lpp1p; possible role in farnesol biosynthesis
	CR_04060C_A	DAP1	orf19.489	DAP1	ND	Similar to mammalian membrane-associated progesterone receptors involved in DNA damage response; induced in core stress response; Hog1 regulated; clade-associated expression; Hap43-repressed
	C6_03160C_A	BMT6	orf19.5602		Non Essential	Beta-mannosyltransferase; beta-1,2-mannosylation of phospholipomannan; member of a 9-member family including Bmt1, Bmt2, Bmt3, and Bmt4 with roles in mannosylation of cell wall phosphopeptidomannan; flow model biofilm induced
	C2_02890W_A	SCT2	orf19.5815	GPT2	Non Essential	Putative glycerol-3-phosphate acyltransferase; fungal-specific (no human or murine homolog)
	C4_02420C_A	GPI11	orf19.2761	GPI11	Non Essential	Putative glycosylphosphatidylinositol (GPI) anchor assembly protein; transposon insertion causes decreased colony wrinkling but does not block true hyphal growth; induced by nitric oxide independent of Yhb1p
	C6_04490W_A	LIP4	orf19.2133		Non Essential	Secreted lipase, member of a differentially expressed lipase gene family with possible roles in nutrition and/or in creating an acidic microenvironment; expressed more strongly during mucosal infections than during systemic infections
	C6_02970C_A	PEX25	orf19.5575	PEX25	ND	Putative peripheral peroxisomal membrane peroxin; required for regulating peroxisome size and maintenance; Spider biofilm induced
	C5_05430W_A	PEX4	orf19.4041	PEX4	Non Essential	Putative peroxisomal ubiquitin conjugating enzyme; regulated by Sef1, Sfu1, and Hap43; rat catheter biofilm induced; Spider biofilm induced
	C1_03100W_A		orf19.3003	TCB3	Non Essential	Putative lipid-binding protein with a predicted role in calcium-dependent phospholipid-binding
	CR_08640C_A	LCB1	orf19.6438	LCB1	Non Essential	Ortholog(s) have serine C-palmitoyltransferase activity, role in sphingolipid biosynthetic process and SPOTS complex localization
	C1_13900C_A	LCB2	orf19.5027	LCB2	Essential	Putative serine palmitoyltransferase component; mutation confers hypersensitivity to aureobasidin A
	C6_01110W_A	FAD2	orf19.118		Non Essential	Delta-12 fatty acid desaturase, involved in production of linoleic acid, which is a major component of membranes
	C5_03090W_A	VPS4	orf19.4339	VPS4	Non Essential	AAA-ATPase involved in transport from MVB to the vacuole and ESCRT-III complex disassembly; mutation decreases SAP secretion and virulence in murine intravenous infection; regulated by Gcn2p, Gcn4p; required for normal Rim8p processing
	C6_04100W_A		orf19.1212	SCS2	ND	Ortholog(s) have FFAT motif binding, phosphatidylinositol binding activity
	CR_00570W_A	COQ1	orf19.7478	COQ1	Non Essential	Ortholog(s) have di-trans,poly-cis-decaprenylcistransferase activity, trans-hexaprenyltranstransferase activity, role in ubiquinone biosynthetic process and decaprenyl diphosphate synthase complex, mitochondrion localization
	C1_09680W_A	MTS1	orf19.4831		Non Essential	Sphingolipid C9-methyltransferase; catalyzes methylation of the 9th carbon in the long chain base component of glucosylceramides; glucosylceramide biosynthesis is important for virulence; Spider biofilm repressed
	CR_01290C_A	CWH43	orf19.3225	CWH43	ND	Putative sensor/transporter protein with a predicted role in cell wall biogenesis; possibly an essential gene, disruptants not obtained by UAU1 method; flow model and rat catheter biofilm repressed
	C1_08230C_A	PLB5	orf19.5102	PLB3	Non Essential	Putative GPI-linked phospholipase B, fungal-specific (no mammalian homolog); null mutation eliminates cell-associated phospholipase A2 activity and attenuates virulence; fluconazole-repressed; flow model biofilm repressed
	CR_04280C_A	RFT1	orf19.516	RFT1	Non Essential	S. cerevisiae ortholog Rft1p has role in glycolipid translocation, protein N-linked glycosylation and localizes to endoplasmic reticulum membrane; regulated by Sef1p-, Sfu1p-, and Hap43p
	C1_06230C_A	MDM34	orf19.1826	MDM34	Non Essential	Putative zinc finger transcription factor; macrophage-downregulated; flow model biofilm induced; flow model and Spider biofilm induced
	C4_03110W_A		orf19.2680	DNF3	ND	Ortholog(s) have phospholipid-translocating ATPase activity and role in intracellular protein transport, phospholipid translocation, response to pheromone involved in conjugation with cellular fusion
	C3_07430W_A		orf19.6747	DET1	Non Essential	Ortholog(s) have acid phosphatase activity, role in dephosphorylation, intracellular sterol transport and cytoplasm, nucleus localization
	Response to oxidative stress
	C3_02220W_A	CAP1	orf19.1623	YAP1	Non Essential	AP-1 bZIP transcription factor; apoptotic, oxidative stress response/resistance, multidrug resistance; nuclear in oxidative stress; complements S. cerevisiae yap1 mutant; oralpharyngeal candidasis-, human neutrophil, Spider biofilm induced
	C1_01520C_A	SOD2	orf19.3340	SOD2	Non Essential	Mitochondrial Mn-containing superoxide dismutase; protection against oxidative stress; homotetramer active; N-terminal 34 amino acids removed on mitochondrial import; H2O2-induced via Cap1p; Hap43p-, alkaline-downregulated, farnesol-induced
	C1_00490C_A	TTR1	orf19.6059	GRX2	Non Essential	Putative glutaredoxin; described as a glutathione reductase; induced by human neutrophils and benomyl treatment; alkaline repressed; regulated by Gcn2 and Gcn4; required for virulence in mouse model; Spider biofilm induced
	CR_00120C_A	MKC1	orf19.7523	SLT2	Non Essential	MAP kinase; role in biofilm formation, contact-induced invasive filamentation, systemic virulence in mouse, cell wall structure/maintenance, caspofungin response; phosphorylated on surface contact, membrane perturbation, or cell wall stress
	CR_09790W_A	ALO1	orf19.7551	ALO1	Non Essential	D-Arabinono-1,4-lactone oxidase involved in biosynthesis of dehydro-D-arabinono-1,4-lactone, which has a protective role against oxidative damage; plasma membrane-localized;required for full virulence in a mouse model of systemic infection
	C1_04670W_A	HAT1	orf19.779	HAT1	Non Essential	Hat1-Hat2 histone acetyltransferase complex subunit; involved in DNA damage repair and morphogenesis; mutations cause constitutive pseudohyphal growth, white to opaque switch, caspofungin sensitivity; rat catheter, Spider biofilm repressed
	C5_00240W_A	SKN7	orf19.971	SKN7	Non Essential	Putative homolog of S. cerevisiae Skn7p, which is predicted to be a response regulator protein in a phosphorelay signal transduction pathway; required for normal hydrogen peroxide resistance
	Amino acid metabolism
	C3_02310W_A	MEP1	orf19.1614	MEP3	Non Essential	Ammonium permease; Mep1 more efficient permease than Mep2, Mep2 has additional regulatory role; 11 predicted transmembrane regions; low mRNA abundance; hyphal downregulated; flow model biofilm induced
	C4_05430C_A	GAP5	orf19.1799		Non Essential	Putative general amino acid permease; fungal-specific (no human or murine homolog)
	C2_04810W_A	HIS3	orf19.183	HIS3	Non Essential	Imidazoleglycerol-phosphate dehydratase, enzyme of histidine biosynthesis; functionally complements S. cerevisiae his3-1 mutation; hyphal-induced expression; regulated by Gcn2p and Gcn4p; fungal-specific (no human or murine homolog)
	CR_01590C_A	TRP2	orf19.2546	TRP2	Essential/Non Essential	Putative anthranilate synthase with a predicted role in tryptophan biosynthesis; regulated by Gcn2p and Gcn4p
	CR_01620C_A	MET6	orf19.2551	MET6	Essential	Essential 5-methyltetrahydropteroyltriglutamate-homocysteine methyltransferase (cobalamin-independent methionine synthase); antigenic in murine/human systemic infection; heat shock, estrogen, GCN-induced; Spider biofilm repressed
	C3_03480C_A	ALT1	orf19.346	ALT1	ND	Putative alanine transaminase; mutation confers hypersensitivity to 5-fluorocytosine (5-FC); rat catheter and flow model biofilm induced
	C4_00650W_A	HIS5	orf19.4177	HIS5	ND	Putative histidinol-phosphate aminotransferase; Gcn4p-regulated; protein present in exponential and stationary growth phase yeast cultures
	C1_01870C_A	CYS4	orf19.4536	CYS4	ND	Cystathionine beta-synthase; sulfur amino acid biosynthesis; antigenic in mouse; flow model biofilm induced; alkaline induced; macrophage/pseudohyphal-induced; present in exponential and stationary growth phase yeast cultures
	C4_00430W_A	MEP2	orf19.5672	MEP2	Non Essential	Ammonium permease and regulator of nitrogen starvation-induced filamentation; 11 predicted transmembrane regions; in low nitrogen cytoplasmic C-terminus activates Ras/cAMP and MAPK signal transduction pathways to induce filamentation
	C2_02940W_A	MET1	orf19.5811	MET1	ND	Putative uroporphyrin-3 C-methyltransferase, methionine biosynthesis enzyme; upregulated by human whole blood or polymorphonuclear (PMN) cells; Hog1p-induced; fungal-specific (no human or murine homolog); Hap43p-repressed
	C2_02690W_A	SER2	orf19.5838	SER2	Essential	Ortholog(s) have phosphoserine phosphatase activity, role in L-serine biosynthetic process and cytoplasm, nucleus localization
	C5_00650C_A	THR1	orf19.923	THR1	Non Essential	Putative homoserine kinase; regulated by Tup1; amphotericin B repressed; regulated by Gcn2 and Gcn4; Spider biofilm repressed
				Folic acid metabolism
	CR_00080W_A	MIS12	orf19.7534	MIS1	ND	Mitochondrial C1-tetrahydrofolate synthase precursor
	C5_00770C_A	FOL1	orf19.579	FOL1	ND	Putative dihydroneopterin aldolase (dihydro-6-hydroxymethylpterin pyrophosphokinase); fungal-specific (no human or murine homolog)
	C1_02020W_A		orf19.4523	FAU1	ND	Ortholog(s) have 5-formyltetrahydrofolate cyclo-ligase activity, role in folic acid-containing compound biosynthetic process and mitochondrion localization
				Cytoskeleton organization
	C3_01500C_A	BZZ1	orf19.1699	BZZ1	Non Essential	Protein similar to S. cerevisiae Bzz1p, which is an SH3 domain protein involved in the regulation of actin polymerization
	C1_10640C_A	PEA2	orf19.1835	PEA2	ND	Putative coiled-coil polarisome; predicted role in polarized morphogenesis, cell fusion, and low affinity Ca2+ influx; rat catheter biofilm induced
	CR_01040C_A	ARC19	orf19.3251	ARC19	Essential	Putative ARP2/3 complex subunit; Hap43-induced gene; mutation confers hypersensitivity to cytochalasin D; rat catheter biofilm repressed
	C7_02980C_A	SFI1	orf19.5163	SFI1	Essential	Putative centrin-binding protein; predicted role in spindle pole body duplication; induced by alpha pheromone in SpiderM medium; essential for growth
	C1_04380W_A	SIT4	orf19.5200	SIT4	Non Essential	Serine/threonine protein phosphatase catalytic subunit; has a role in cell wall maintenance, hyphal growth, and virulence in a mouse systemic infection model
	C3_00790W_A		orf19.5376	ELM1	ND	Ortholog of S. cerevisiae Elm1; a serine/threonine protein kinase that regulates cellular morphogenesis, septin behavior, and cytokinesis in S. cerevisiae; possibly an essential gene, disruptants not obtained by UAU1 method
	C7_01850C_A	CRN1	orf19.6534.2	CRN1	ND	Coronin; cortical actin cytoskeletal component; predicted role in regulation of actin patch assembly; rat catheter and Spider biofilm repressed
	CR_07560W_A	RGD3	orf19.729.1		ND	Putative Rho GTPase activating protein; fungal-specific (no human or murine homolog)
	C3_05960W_A	ASE1	orf19.7377	ASE1	Non Essential	Putative microtubule-associated protein; member of conserved Mcm1p regulon; periodic mRNA expression, peak at cell-cycle G2/M phase
		Cell wall biogenesis
	C4_02440C_A	PGA38	orf19.2758		ND	Putative adhesin-like GPI-anchored protein; repressed during cell wall regeneration; possibly an essential gene, disruptants not obtained by UAU1 method; rat catheter and Spider biofilm repressed
	C1_03680W_A	ENG1	orf19.3066	DSE4	Non Essential	Endo-1,3-beta-glucanase; ortholog of S. cerevisiae Dse4 needed for cell separation; caspofungin, fluconazole repressed; repressed by alpha pheromone in SpiderM medium; flow model biofilm induced; rat catheter biofilm repressed
	C5_01950C_A	RIM21	orf19.3176	RIM21	Non Essential	Plasma membrane pH-sensor involved in the Rim101 pH response pathway; required for processing and activation of Rim101 and for alkaline pH-induced hyphal growth; Spider biofilm induced
	C4_04560C_A		orf19.3826	SKG1	ND	Predicted transmembrane protein with a role in cell wall polymer composition; Plc1-regulated; Spider biofilm induced
	C5_02630C_A	MNN1	orf19.4279		Non Essential
	C1_13290W_A		orf19.4955	SPS22	ND	Ortholog(s) have role in ascospore wall assembly and ascospore wall, endoplasmic reticulum, mitochondrion, prospore membrane localization
	C1_13760W_A	AGM1	orf19.5013	PCM1	Non Essential	Phosphoacetylglucosamine mutase (N-acetylglucosamine-phosphate mutase); enzyme of UDP-N-acetylglucosamine (UDP-GlcNAc) biosynthesis
	C1_06940C_A	ATC1	orf19.6214	ATH1	Non Essential	Cell wall acid trehalase; catalyzes hydrolysis of the disaccharide trehalose; similar to S. cerevisiae vacuolar acid trehalase (Ath1p); Hap43p-repressed gene
	C2_04140W_A	CHS5	orf19.807	CHS5	Non Essential	Putative chitin biosynthesis protein; fungal-specific; repressed upon yeast-to-hypha switch; rat catheter biofilm repressed
	C2_03320W_A	CHK1	orf19.896		Non Essential	Histidine kinase; 2-component signaling, cell wall synthesis; hyphal growth defect; avirulent in mouse, not rat vaginal infection; phagocytosis rate increased; Spider biofilm induced; required for RPMI biofilm; Bcr1-induced in a/a biofilm	Putative alpha-1,3-mannosyltransferase; of the mannosyltransferase complex; negatively regulated by Rim101; transcript elevated in chk1 and nik1 mutants, but not in sln1 mutant; Spider and flow model biofilm induced
		Transcription
	C3_01580W_A	ZCF7	orf19.1685		Non Essential	Predicted Zn(II)2Cys6 transcription factor; mutant shows reduced colony wrinkling on Spider medium and is unable to utilize mannitol as a carbon source; mutants have increased colonization of mouse kidneys
	C2_07170C_A	AFT2	orf19.2272	AFT2	Non Essential	Putative Aft domain transcription factor; role in regulation of iron metabolism, oxidative stress, adhesion, hyphal growth, colony morphology, virulence; complements S. cerevisiae aft1 mutation; Spider biofilm induced
	C1_03290W_A	NGG1	orf19.3023	NGG1	Non Essential	Ortholog(s) have histone acetyltransferase activity and role in histone acetylation, regulation of transcription from RNA polymerase II promoter
	C1_01060W_A	MBF1	orf19.3294	MBF1	Non Essential	Putative transcriptional coactivator; caspofungin repressed; involved in virulence
	C6_01500C_A	TRY5	orf19.3434	YGR067C	Non Essential	Zn(II)2Cys6 transcription factor; regulator of yeast form adherence; required for yeast cell adherence to silicone substrate
	CR_06110C_A	RFX1	orf19.3865	RFX1	ND	Transcription factor; involved in DNA damage responses, morphogenesis, and virulence; Spider biofilm induced
	C1_08420W_A	GCR3	orf19.387	STO1	Non Essential	Functional homolog of S. cerevisiae Gcr3, which acts in regulation of glycolytic genes; no intron predicted, in contrast to intron in S. cerevisiae GCR3 gene
	C1_05140W_A	BRG1	orf19.4056		Non Essential	Transcription factor; recruits Hda1 to hypha-specific promoters; Tn mutation affects filamentation; Hap43-repressed; Spider and flow model biofilm induced; required for Spider biofilm formation; Bcr1-repressed in RPMI a/a biofilms
	C5_02750C_A		orf19.4295	HIR2	ND	Ortholog(s) have DNA binding, nucleosome binding, transcription corepressor activity
	C4_06010C_A	HOS1	orf19.4411	HOS1	Non Essential	Histone deacetylase; similar to S. cerevisiae Hos1; has conserved deacetylation motif; slightly greater expression in white cells than in opaque cells
	C1_08670W_A	SWI6	orf19.4725	SWI6	Non Essential	Putative component of the MBF and SBF transcription complexes involved in G1/S cell-cycle progression; periodic mRNA expression, peak at cell-cycle G1/S phase
	C1_08190C_A	CAT8	orf19.5097	CAT8	Non Essential	Zn(II)2Cys6 transcription factor; similar to S. cerevisiae Cat8 but mutant phenotype suggests different target genes; mutant displays increased filamentous/invasive growth; flucytosine repressed; rat catheter biofilm induced
	C1_08300W_A	NOT5	orf19.5107	NOT5	Non Essential	Protein with similarity to S. cerevisiae Not5p, a member of the transcription regulatory CCR4-NOT complex; required for hyphal growth; antigenic during human oral infection; greater expression in yeast-form cells than hyphae
	CR_04290W_A	HAP31	orf19.517	HAP3	Non Essential	Putative CCAAT-binding transcription factor; regulates CYC1; required for resistance to rapamycin, copper; induced in high iron; repressed in low iron; Sef1, Sfu1, and Hap43 regulated; rat catheter and Spider biofilm induced
	C6_03350C_A	ARP4	orf19.5623	ARP4	Essential	Subunit of the NuA4 histone acetyltransferase complex
	C3_07560W_A	TCC1	orf19.6734		Non Essential	Putative transcription factor/corepressor; regulation of filamentation and virulence; interacts with Tup1; regulates hypha-specific gene expression; contains 4 tetratricopeptide repeat (TPR) motifs; flucytosine repressed; Tbp1-induced
	C3_06000W_A	AHR1	orf19.7381		Non Essential	Zn(II)2Cys6 transcription factor; involved in regulation of adhesion genes; involved in white-opaque switch; forms complex with Mcm1; mutant is sensetive to 5-fluorocytosine and lithium chloride; Spider biofilm induced
	C4_05110C_A	HAP41	orf19.740		Non Essential	Putative Hap4-like transcription factor; Hap43-repressed; not required for response to low iron; induced by Mnl1 under weak acid stress; Spider biofilm induced
	C2_04260W_A	SSN3	orf19.794	SSN3	Non Essential	Putative cyclin-dependent protein kinase; mutants are sensitive to growth on H2O2 medium
				Miscellaneous
	C1_04100C_A	POR1	orf19.1042	POR1	Non Essential	Mitochondrial outer membrane porin; in detergent-resistant membrane fraction (possible lipid raft component); antigenic in human, mouse; Hap43p-induced; flucytosine-, macrophage-, farnesol- induced; fluconazole, caspofungin repressed
	C1_04310C_A	GIG1	orf19.1066	YPL067C	Non Essential	Protein induced by N-acetylglucosamine (GlcNAc); localized in cytoplasm; mutation causes increased resistance to nikkomycin Z
	C6_04320C_A		orf19.1090		ND	Ortholog of C. parapsilosis CDC317 : CPAR2_601110, C. dubliniensis CD36 : Cd36_64660, Candida tenuis NRRL Y-1498 : CANTEDRAFT_119969 and Lodderomyces elongisporus NRLL YB-4239 : LELG_04881
	C5_03840W_A		orf19.1110	THI80	Non Essential	Thiamine pyrophosphokinase, phosphorylates thiamine to produce the coenzyme thiamine pyrophosphate (thiamine diphosphate); active as a homodimer
	C6_01090C_A		orf19.115		ND	Ortholog of Candida tropicalis MYA-3404 : CTRG_02973 and Candida albicans WO-1 : CAWG_05252
	C2_09900C_A	TIM23	orf19.1361	TIM23	Essential	Protein involved in mitochondrial matrix protein import
	C2_09810C_A		orf19.1369		ND	Protein with predicted peptidase domains; Hap43-repressed gene
	C2_09560C_A		orf19.1400		ND	Ortholog of C. dubliniensis CD36 : Cd36_23640, C. parapsilosis CDC317 : CPAR2_406130, Candida tenuis NRRL Y-1498 : CANTEDRAFT_116273 and Debaryomyces hansenii CBS767 : DEHA2B11176g
	C4_04270W_A		orf19.1421	DAL3	Non Essential	Ortholog(s) have ureidoglycolate lyase activity and cytosol, nucleus localization
	C2_08390W_A		orf19.1433		ND	Protein of unknown function; Hap43-repressed; colony morphology-related gene regulation by Ssn6; Spider biofilm induced
	C4_03320W_A		orf19.1440		ND	Ortholog of C. dubliniensis CD36 : Cd36_43090, C. parapsilosis CDC317 : CPAR2_403340, Candida tenuis NRRL Y-1498 : CANTEDRAFT_94387 and Debaryomyces hansenii CBS767 : DEHA2G17622g
	C2_02110C_A		orf19.1527		ND	Protein of unknown function; Spider biofilm induced
	C4_03910W_A	FGR28	orf19.1596		ND	Protein lacking an ortholog in S. cerevisiae; transposon mutation affects filamentous growth; possibly an essential gene, disruptants not obtained by UAU1 method
	C3_02070C_A		orf19.1639		Non Essential	Has domain(s) with predicted oxidoreductase activity and role in oxidation-reduction process
	C3_01890C_A		orf19.1658	PAL1	Non Essential	Ortholog(s) have cell cortex, cellular bud neck, cellular bud tip, mating projection tip localization
	C3_01620W_A		orf19.1681		Non Essential	Ortholog of C. dubliniensis CD36 : Cd36_81530, C. parapsilosis CDC317 : CPAR2_503590, Candida tenuis NRRL Y-1498 : CANTEDRAFT_115755 and Debaryomyces hansenii CBS767 : DEHA2D15334g
	C3_01470W_A	ARF3	orf19.1702		Non Essential	Similar to but not orthologous to S. cerevisae Arf3; transcript filament induced; Tup1 regulated; rat catheter biofilm repressed (see Locus History Note for Assembly 19 correction)
	C3_01420C_A		orf19.1709		Non Essential	Sterol carrier domain protein; alkaline downregulated; colony morphology-related gene regulation by Ssn6; Spider biofilm induced
	C3_01270W_A		orf19.1724		ND	Protein of unknown function; induced by nitric oxide independent of Yhb1p
	C2_10170C_A		orf19.1764		ND	Protein of unknown function; rat catheter and Spider biofilm induced
	C2_10160W_A		orf19.1765		ND	Secreted protein; fluconazole-induced
	C2_10040W_A		orf19.1778		ND	Dubious open reading frame
	CR_07090W_A	STT4	orf19.1814	STT4	Non Essential	Putative phosphatidylinositol-4-kinase
	C2_07530C_A		orf19.1874	MEK1	ND	Ortholog(s) have protein serine/threonine kinase activity, role in meiotic recombination checkpoint, protein phosphorylation, reciprocal meiotic recombination, regulation of linear element assembly and cytosol, linear element localization
	C2_07390C_A		orf19.1893		ND	Protein of unknown function; Spider biofilm repressed
	C2_00130W_A		orf19.1906		ND	Protein of unknown function; flow model biofilm induced
	C2_00060C_A		orf19.1917		ND	Protein of unknown function; Spider biofilm repressed
	C2_00050C_A		orf19.1920		Non Essential	Ortholog of C. dubliniensis CD36 : Cd36_15040
	C2_01210C_A	HNM1	orf19.2003		Non Essential	Putative choline/ethanolamine transporter; mutation confers hypersensitivity to toxic ergosterol analog; colony morphology-related gene regulation by Ssn6; clade-associated gene expression
	C2_01110C_A	BCY1	orf19.2014	BCY1	Essential	Protein kinase A regulatory subunit; required for nuclear localization of Tpk1; physically interacts with Tpk1; essential; apoptosis-regulated; bcy1 heterozygous or bcy1 tpk2 mutant has filamentous growth defect
	C2_01060C_A		orf19.2018	JJJ3	ND	Protein with a predicted DnaJ chaperone domain and a CSL-type zinc finger; Spider biofilm induced
	C2_01020W_A	HGT6	orf19.2020	HXT6	Non Essential	Putative high-affinity MFS glucose transporter; 20 family members; induced in core stress response; fluconazole, oralpharyngeal candidasis induced; flow model biofilm induced; Spider biofilm induced
	C2_00760C_A		orf19.2048		ND	Proten of unknown function; transcript positively regulated by Sfu1; Hap43 repressed; Spider biofilm induced
	C2_00650W_A		orf19.2063		Non Essential	Ortholog of C. parapsilosis CDC317 : CPAR2_213140, C. dubliniensis CD36 : Cd36_15600, Lodderomyces elongisporus NRLL YB-4239 : LELG_01226 and Debaryomyces hansenii CBS767 : DEHA2B02442g
	C2_08150W_A		orf19.2169		ND	Ortholog of C. parapsilosis CDC317 : CPAR2_805720, C. dubliniensis CD36 : Cd36_22330, Lodderomyces elongisporus NRLL YB-4239 : LELG_02628 and Candida orthopsilosis Co 90-125 : CORT_0C03440
	C2_08880W_A	BUD20	orf19.218		ND	Protein similar to S. cerevisiae Bud20p, which affects bud site selection; transposon mutation affects filamentous growth
	C2_07740W_A		orf19.2208	NST1	ND	Ortholog(s) have role in response to salt stress and cytoplasm localization
	C2_07010W_A		orf19.2257	YNR021W	ND	Predicted ER protein involved in ER-nucleus signaling; Spider biofilm repressed
	C2_07250C_A		orf19.2282		Non Essential	Has domain(s) with predicted catalytic activity, catechol 1,2-dioxygenase activity, ferric iron binding, iron ion binding and oxidoreductase activity, more
	CR_03300C_A		orf19.2394	YNL134C	Non Essential	Ortholog(s) have aldehyde dehydrogenase (NAD) activity, role in response to furfural and cytoplasm, nucleus localization
	C3_00980W_A	FLC1	orf19.2501	FLC3	Non Essential	Protein involved in heme uptake; putative FAD transporter, similar to S. cerevisiae Flc1; regulated by iron; macrophage-induced; mutant defective in filamentous growth; Spider biofilm induced
	C3_00990C_A		orf19.2503	YGL138C	ND	Ortholog(s) have prospore membrane localization
	C3_01070C_A		orf19.2510	CIN1	ND	Ortholog(s) have role in protein folding, tubulin complex assembly
	C3_02620C_A		orf19.252	MPC1	ND	Protein of unknown function; S. cerevisiae ortholog Fmp37 which localizes to mitochondria; Hap43-repressed; Spider biofilm repressed
	C3_02660W_A		orf19.258		ND	Protein of unknown function; Spider biofilm induced
	CR_01970C_A	VMA4	orf19.2598	VMA4	ND	H+ transporting ATPase E chain; transcript regulated by Mig1; caspofungin repressed; protein level decreases in stationary phase cultures; rat catheter biofilm repressed
	C5_03300C_A		orf19.2650		ND	Protein of unknown function; rat catheter biofilm induced
	C4_03190W_A		orf19.2671		Non Essential	Protein with a predicted FAD-dependent pyridine nucleotide reductase domains; putative oxidoreductase; Plc1-regulated; possibly an essential gene, disruptants not obtained by UAU1 method
	C4_03000C_A		orf19.2691		ND	Planktonic growth-induced gene
	C4_02520C_A		orf19.2749	YDR132C	Non Essential	BTB/POZ domain protein; induced by Mnl1 under weak acid stress; flow model biofilm induced; Spider biofilm induced
	C4_02420C_A		orf19.2761	GPI11	Non Essential	Putative glycosylphosphatidylinositol (GPI) anchor assembly protein; transposon insertion causes decreased colony wrinkling but does not block true hyphal growth; induced by nitric oxide independent of Yhb1p
	C2_06520C_A		orf19.28	TPC1	Non Essential	Putative thiamine transmembrane transporter; Spider biofilm induced
	CR_02610C_A		orf19.2820	NUP57	Non Essential	Ortholog(s) have nucleocytoplasmic transporter activity, structural constituent of nuclear pore activity and role in NLS-bearing protein import into nucleus, nuclear pore organization, protein targeting to nuclear inner membrane
	CR_02670C_A		orf19.2826		ND	Ortholog of C. dubliniensis CD36 : Cd36_27680, C. parapsilosis CDC317 : CPAR2_801140, Candida tenuis NRRL Y-1498 : CANTEDRAFT_129982 and Debaryomyces hansenii CBS767 : DEHA2E09526g
	C4_06610C_A	SDH12	orf19.2871		Non Essential	Succinate dehydrogenase; soluble protein in hyphae; macrophage-downregulated protein level; downregulated by Efg1p; repressed by nitric oxide; protein present in exponential and stationary growth phase yeast cultures; Hap43p-repressed gene
	C4_06530C_A	XUT1	orf19.2882		Non Essential	Putative high-affinity, high-capacity xanthine-uric acid/H+ symporter; similar to A. nidulans UapA; member of the Nucleobase-Ascorbate Transporter/Nucleobase-Cation Symporter (NAT/NCS2) family; rat catheter biofilm induced
	C4_06420W_A		orf19.2892		ND	Ortholog of C. dubliniensis CD36 : Cd36_45910, C. parapsilosis CDC317 : CPAR2_501110, Candida tenuis NRRL Y-1498 : CANTEDRAFT_119393 and Debaryomyces hansenii CBS767 : DEHA2E08976g
	C1_02580W_A	HNM4	orf19.2946		ND	Putative choline permease; fungal-specific (no human or murine homolog)
	C1_02740C_A		orf19.2963		ND	Has domain(s) with predicted NAD+ binding activity
	C1_02750C_A		orf19.2964	RSC2	Essential	Ortholog(s) have DNA translocase activity
	C1_02870W_A	YPT7	orf19.2975		Non Essential	Protein of YPT/RAB family; induced during the mating process
	C1_02880C_A	MIA40	orf19.2977	MIA40	Essential	Predicted component of the mitochondrial intermembrane space import machinery; Hap43p-repressed gene
	C1_03120W_A		orf19.3004	YDR262W	ND	Ortholog(s) have fungal-type vacuole localization
	C3_03050C_A	PGA18	orf19.301		Non Essential	Putative GPI-anchored protein; regulated by Nrg1, Tup1; rat catheter biofilm repressed
	C4_06830C_A	CCT6	orf19.3126	CCT6	Essential	Putative cytosolic chaperonin Cct ring complex subunit; mutation confers hypersensitivity to cytochalasin D; GlcNAc-induced protein; Spider biofilm repressed
	C3_03150W_A		orf19.314	STB6	Non Essential	Ortholog of S. cerevisiae : STB6, C. dubliniensis CD36 : Cd36_83110, C. parapsilosis CDC317 : CPAR2_103210, Candida tenuis NRRL Y-1498 : CANTEDRAFT_133418 and Debaryomyces hansenii CBS767 : DEHA2G08382g
	C4_06700W_A		orf19.3140		ND	Ortholog of Candida albicans WO-1 : CAWG_03159
	C5_01890W_A		orf19.3183	MDY2	ND	Protein with a role in insertion of tail-anchored proteins into the ER membrane; required for efficient mating, in shmoo formation and nuclear migration in the pre-zygote of S. cerevisiae; Hap43-repressed
	C5_04020C_A	FGR42	orf19.3209		ND	Protein lacking an ortholog in S. cerevisiae; transposon mutation affects filamentous growth
	CR_01010W_A	TEN1	orf19.3255		Non Essential	Protein involved in telomere maintenance; forms a complex with Stn1; transcription is regulated upon yeast-hypha switch; Spider biofilm induced
	CR_00920W_A	CCE1	orf19.3264	CCE1	ND	Putative Holliday junction resolving enzyme; similar to S. cerevisiae Cce1p
	C1_01260C_A	TRS20	orf19.3314	TRS20	Non Essential	Ortholog(s) have role in ER to Golgi vesicle-mediated transport, protein complex assembly and TRAPPI protein complex, TRAPPII protein complex, TRAPPIII protein complex, cytosol, nucleus localization
	C3_03410C_A		orf19.338	YMR196W	ND	Putative glycoside hydrolase; stationary phase enriched protein; Hog1p-downregulated; shows colony morphology-related gene regulation by Ssn6p
	C6_01870C_A		orf19.3395	YHK8	Non Essential	Predicted MFS membrane transporter, member of the drug:proton antiporter (12 spanner) (DHA1) family; induced by nitric oxide, oxidative stress, alpha pheromone; fungal-specific; Hap43-repressed; Spider biofilm induced
	C6_01710C_A	PTK2	orf19.3415	PTK2	Non Essential	Putative protein kinase of polyamine import; mutation confers hypersensitivity to high concentrations of tunicamycin; YPD flow model biofilm induced; rat catheter and Spider biofilm induced
	C6_02080W_A		orf19.3503		ND	Ortholog of Candida albicans WO-1 : CAWG_05160
	C3_03570C_A		orf19.355		Non Essential	Has domain(s) with predicted oxidoreductase activity and role in oxidation-reduction process
	C2_05360C_A	BIO32	orf19.3567		Non Essential	Putative class III aminotransferase with a predicted role in biotin biosynthesis; Spider biofilm induced
	C3_03600C_A	GTT12	orf19.359	GTT1	ND	Ortholog(s) have glutathione peroxidase activity, glutathione transferase activity, role in glutathione metabolic process and endoplasmic reticulum, mitochondrial outer membrane, plasma membrane localization
	C2_08700C_A		orf19.3606	SNA4	Non Essential	Ortholog of S. cereviae Sna4 vacuolar outer membrane protein that plays a role in sensitivity to NA+; induced by Mnl1 under weak acid stress
	C2_08580W_A		orf19.3621		Non Essential	Possible pseudogene; similar to Ywp1p; ORF extended upstream from the initiating Met of orf19.3621 has a stop codon in the region corresponding to the Ywp1p signal peptide; disruption causes no apparent phenotype; no expression detected
	C2_08420W_A		orf19.3639	MAG1	ND	Ortholog(s) have DNA-3-methyladenine glycosylase activity, damaged DNA binding activity and role in DNA dealkylation involved in DNA repair, base-excision repair, AP site formation
	C1_02140C_A		orf19.3671		ND	Dubious open reading frame
	C7_02680W_A	TOM22	orf19.3696	TOM22	ND	Putative mitochondrial import receptor subunit; colony morphology-related gene regulation by Ssn6
	C4_00050W_A		orf19.371		ND	Ortholog of C. dubliniensis CD36 : Cd36_40110, C. parapsilosis CDC317 : CPAR2_402300, Candida tenuis NRRL Y-1498 : CANTEDRAFT_94507 and Debaryomyces hansenii CBS767 : DEHA2F05588g
	CR_02430C_A		orf19.3722	FAP1	Non Essential	Predicted protein of rapamycin resistance; Spider biofilm induced
	C4_04780W_A	PMT6	orf19.3802	PMT6	Non Essential	Protein mannosyltransferase; required for virulence in mice, adhesion to endothelium; role in hyphal growth signaling, hygromycin B sensitivity; no major role in cellular PMT activity; Hap4-repressed; Bcr1-repressed in RPMI a/a biofilms
	CR_06230W_A		orf19.3874		Non Essential	Predicted cation transmembrane transporter; Spider biofilm induced
	C1_08430W_A	CAF16	orf19.388	CAF16	Non Essential	ABC family protein, predicted not to be a transporter; Hap43, caspofungin repressed; rat catheter and Spider biofilm repressed
	C5_04390C_A		orf19.3925		ND	Putative protein of unknown function, transcription is activated in the presence of elevated CO2
	C5_04660C_A	TIP1	orf19.3951	YIP1	Essential	Protein with a predicted role in biogenesis of ER-derived COPII transport vesicles; mutation confers hypersensitivity to toxic ergosterol analog
	C1_08510W_A	EAF6	orf19.396	EAF6	ND	Subunit of the NuA4 histone acetyltransferase complex; Hap43-repressed; Spider biofilm repressed
	C5_04770W_A		orf19.3963	FMP10	ND	Ortholog(s) have mitochondrion localization
	C1_08570C_A	PCL2	orf19.403	PCL2	Non Essential	Cyclin homolog; reduced expression observed upon depletion of Cln3; farnesol regulated; periodic mRNA expression, peak at cell-cycle G1/S phase; Hap43-induced; rat catheter biofilm repressed
	C2_09110C_A		orf19.4069		ND	Protein of unknown function; repressed by alpha pheromone in SpiderM medium
	C5_01490C_A		orf19.4144	MCP2	ND	Predicted protein kinase; clade-associated gene expression
	C6_00470C_A	FET99	orf19.4212		ND	Multicopper oxidase family protein; similar to S. cerevisiae Fet3; does not complement S. cerevisiae fet3 mutant growth under low-iron; iron-repressed; regulated by Tup1, Rim101; flow model biofilm induced; Spider biofilm repressed
	C1_05390C_A		orf19.426		ND	Ortholog of C. dubliniensis CD36 : Cd36_05120, C. parapsilosis CDC317 : CPAR2_107740, Candida tenuis NRRL Y-1498 : CANTEDRAFT_136277 and Debaryomyces hansenii CBS767 : DEHA2A02266g
	C5_02960C_A		orf19.4321		ND	Ortholog of Candida albicans WO-1 : CAWG_04677
	CR_03840C_A		orf19.4355		ND	Ortholog of C. dubliniensis CD36 : Cd36_29080, C. parapsilosis CDC317 : CPAR2_202490, Candida tenuis NRRL Y-1498 : CANTEDRAFT_112323 and Debaryomyces hansenii CBS767 : DEHA2F19184g
	C1_07240W_A	YPD1	orf19.4443	YPD1	Non Essential	Phosphohistidine intermediate protein in a phosphorelay signal transduction pathway; residue His69 is the phosphoacceptor histidine; predicted to be soluble and cytosolic; functional homolog of S. cerevisiae Ypd1p
	C1_03920C_A		orf19.4466	ERF2	Non Essential	Ortholog(s) have protein-cysteine S-palmitoyltransferase activity and role in protein palmitoylation, protein targeting to membrane
	C4_02190C_A		orf19.4571		Non Essential	CoA-transferase family protein; rat catheter biofilm repressed
	C4_01460C_A		orf19.4639		Non Essential	Protein present in exponential and stationary growth phase yeast cultures
	CR_03900W_A	HST7	orf19.469	STE7	Non Essential	MAP kinase kinase involved in mating and hyphal growth signal transduction pathways; phosphorylates Cek1p; wild-type virulence in mouse systemic infection; functional homolog of S. cerevisiae Ste7p; mutants are hypersensitive to caspofungin
	C1_08910C_A		orf19.4750		ND	Ortholog of C. dubliniensis CD36 : Cd36_08410, C. parapsilosis CDC317 : CPAR2_301700, Candida tenuis NRRL Y-1498 : cten_CGOB_00267 and Debaryomyces hansenii CBS767 : DEHA2C10560g
	C1_09310C_A		orf19.4791		ND	Protein of unknown function; Spider biofilm induced
	C1_09440W_A		orf19.4807	PPA2	Non Essential	Ortholog(s) have inorganic diphosphatase activity, role in aerobic respiration and mitochondrion localization
	C1_09470C_A		orf19.4811	FSF1	ND	Putative tricarboxylate carrier family protein; localized to the mitochondrial membrane
	C1_09800C_A	TVP18	orf19.4845	TVP18	Non Essential	Putative integral membrane protein; fluconazole-induced
	C1_09880C_A	BUD31	orf19.4855	BUD31	ND	Bud31 ortholog; not subject to mating-type regulation, in contrast to S. cerevisiae Bud31 which has a role in specifying the bud site; Spider biofilm induced
	C1_10310W_A		orf19.4901		ND	Predicted methyltransferase; Spider biofilm induced
	C1_10340W_A		orf19.4905		Non Essential	Putative MFS transporter; Hap43p-induced gene; also regulated by regulated by Sef1p and Sfu1p; repressed in a ssr1 null mutant
	C1_10350C_A		orf19.4906	BCK2	Non Essential	Putative adhesin-like protein; positively regulated by Tbf1; Spider biofilm induced
	C1_12880C_A		orf19.4918		ND	Has domain(s) with predicted DNA binding, nucleic acid binding activity
	C1_13170C_A	MSH6	orf19.4945	MSH6	Non Essential	Protein similar to S. cerevisiae Msh6p, which is involved in mismatch repair; repressed under Cdc5p depletion; Hap43p-induced gene
	C1_13770C_A		orf19.5014	LCL3	Non Essential	Ortholog(s) have mitochondrion localization
	C1_13920W_A	DOS2	orf19.5030	DOS2	ND	Protein of unknown function; induced during planktonic growth
	C1_13950C_A		orf19.5033	ATG12	ND	Ortholog(s) have Atg8 ligase activity, enzyme activator activity, protein tag activity and role in C-terminal protein lipidation, CVT pathway, autophagosome assembly, late nucleophagy, mitophagy, piecemeal microautophagy of nucleus
	C1_07840W_A		orf19.5054	BNA6	ND	Putative quinolinate phosphoribosyl transferase, involved in NAD biosynthesis; Hap43p-repressed gene
	C1_07900W_A	COI1	orf19.5063		ND	Secreted protein; ciclopirox olamine induced; regulated by Ssn6; induced by nitric oxide independent of Yhb1; Hap43-induced; Spider biofilm repressed
	C1_08130C_A	TERT	orf19.5089	EST2	Non Essential	Telomerase reverse transcriptase; catalytic protein subunit of telomere synthesis; essential for telomerase activity; has telomerase-specific motif T and other conserved reverse transcriptase motifs
	C7_03270W_A		orf19.5126		ND	Putative adhesin-like protein
	C7_03040W_A		orf19.5157		ND	Protein with a protein tyrosine phosphatase-like protein domain; putative membrane-spanning regions; rat catheter biofilm induced
	C1_12180C_A		orf19.5246		ND	Protein of unknown function; Hap43-repressed gene
	C1_12110C_A		orf19.5254		ND	Protein of unknown function; repressed by nitric oxide
	C1_12090C_A		orf19.5256		ND	Protein of unknown function; Hap43-repressed gene; induced by alpha pheromone in SpiderM medium
	CR_04390C_A		orf19.529		Non Essential	Ortholog of C. dubliniensis CD36 : Cd36_29750, C. parapsilosis CDC317 : CPAR2_205260, Candida tenuis NRRL Y-1498 : CANTEDRAFT_91782 and Debaryomyces hansenii CBS767 : DEHA2F19294g
	C2_10870W_A		orf19.5370	PFF1	ND	Ortholog(s) have fungal-type vacuole membrane localization
	CR_04490C_A		orf19.540		Non Essential	Has domain(s) with predicted palmitoyl-(protein) hydrolase activity and role in cellular protein modification process
	C3_00530C_A		orf19.5410	PAC1	ND	Ortholog(s) have microtubule plus-end binding activity
	C3_00300W_A		orf19.5439		ND	Ortholog of C. parapsilosis CDC317 : CPAR2_504010, C. dubliniensis CD36 : Cd36_80270, Lodderomyces elongisporus NRLL YB-4239 : LELG_02294 and Pichia stipitis Pignal : PICST_29581
	CR_04610C_A		orf19.552	ATG22	ND	Ortholog of a S. cerevisiae Atg22; a vacuolar integral membrane protein required for efflux of amino acids during autophagic body breakdown in the vacuole; possibly an essential gene, disruptants not obtained by UAU1 method
	C6_03480W_A	YMX6	orf19.5713		Non Essential	Putative NADH dehydrogenase; macrophage-downregulated gene; induced by nitric oxide; rat catheter biofilm induced
	C6_03490C_A	SAP1	orf19.5714		Non Essential	Secreted aspartyl proteinase; acts in utilization of protein as nitrogen source; assessment of virulence role complicated by URA3 effects; regulated by growth phase, alpha-pheromone; produced by opaque cells
	C6_03510C_A		orf19.5717		ND	Ortholog of Candida albicans WO-1 : CAWG_05019
	C6_03530C_A		orf19.5719		ND	Predicted ORF from Assembly 19; removed from Assembly 20; subsequently reinstated in Assembly 21 and merged with orf19.1020 based on comparative genome analysis
	C6_03590C_A		orf19.5727		Non Essential	Ortholog of C. dubliniensis CD36 : Cd36_64130, C. parapsilosis CDC317 : CPAR2_601230, Candida tenuis NRRL Y-1498 : CANTEDRAFT_115908 and Debaryomyces hansenii CBS767 : DEHA2E12540g
	C6_03620C_A		orf19.5730	FDC1	Non Essential	Putative phenylacrylic acid decarboxylase; clade-associated gene expression
	C2_02890W_A	SCT2	orf19.5815	GPT2	Non Essential	Putative glycerol-3-phosphate acyltransferase; fungal-specific (no human or murine homolog)
	C3_04930C_A	HGT4	orf19.5962	SNF3	Non Essential	Glucose and galactose sensor; fermentation, filamentation, virulence roles; 20-member glucose transporter family; extended C terminus; high-glucose repressed; macrophage induced; flow model biofilm repressed; Spider biofilm induced
	C1_00890W_A		orf19.6016	GEM1	ND	Ortholog(s) have GTPase activity, calcium ion binding activity and role in mitochondrion inheritance, mitochondrion-ER tethering, phospholipid homeostasis, regulation of mitochondrion organization
	C1_00840C_A	NRM1	orf19.6022		Non Essential	Transcriptional regulator of cell cycle gene expression; regulates expression of genes involved in DNA replication stress; interacts with Swi4 and Swi6; repressed during core stress response; Spider biofilm repressed
	C1_00780C_A	HGC1	orf19.6028	CLN2	Non Essential	Hypha-specific G1 cyclin-related protein involved in regulation of morphogenesis, biofilm formation; Cdc28-Hgc1 maintains Cdc11 S394 phosphorylation during hyphal growth; required for virulence in mice; regulated by Nrg1, Tup1, farnesol
	C1_00740C_A	SPE1	orf19.6032	SPE1	Non Essential	Ornithine decarboxylase; enzyme of polyamine biosynthesis; mutant is viable; functionally complements polyamine auxotrophy of S. cerevisiae spe1 mutant; downregulated upon adherence to polystyrene
	C1_00730C_A	CMP1	orf19.6033	CMP2	Non Essential	Catalytic subunit of calcineurin (Ca[2+]-calmodulin-regulated S/T protein phosphatase); required for wild-type virulence, resistance to high pH, Na(+), Li(+), Mn(2+), and fluconazole tolerance; micafungin is fungicidal to null mutant
	CR_07920W_A		orf19.606	YLR352W	Non Essential	Protein of unknown function; Hap43-induced; Spider biofilm induced
	C1_00480C_A	GCN20	orf19.6060	GCN20	Non Essential	YEF3-subfamily ABC family protein, predicted not to be a transporter
	C1_00340W_A	HBR1	orf19.6074	FAP7	Essential/Non Essential	Essential protein involved in regulation of MTL gene expression; hemoglobin-regulated inhibitor of white-opaque switching, may affect survival in host; activator of MTLalpha1 and MTLalpha2; transcript activated by hemoglobin
	C1_00210C_A		orf19.6082	GSF2	Non Essential	Ortholog(s) have unfolded protein binding activity, role in protein folding, protein localization to cell surface and integral component of endoplasmic reticulum membrane, mitochondrial outer membrane localization
	C1_00020C_A		orf19.6114		ND	Protein of unknown function; transcript detected on high-resolution tiling arrays
	CR_07310W_A		orf19.6137		ND	Has domain(s) with predicted ATP binding, ATP-dependent helicase activity, nucleic acid binding activity
	CR_07290W_A	FRE7	orf19.6139		ND	Copper-regulated cupric reductase; repressed by ciclopirox olamine or 17-beta-estradiol; induced by alkaline conditions or interaction with macrophage; Spider biofilm induced
	CR_07250C_A		orf19.6143		Non Essential	Predicted long-chain-alcohol oxidase; Spider biofilm induced
	C1_06410W_A		orf19.6269		ND	Ortholog of C. dubliniensis CD36 : Cd36_05990, Candida tenuis NRRL Y-1498 : CANTEDRAFT_91852, Debaryomyces hansenii CBS767 : DEHA2G15356g and Pichia stipitis Pignal : PICST_87044
	CR_04860C_A		orf19.6307		ND	Ortholog of C. dubliniensis CD36 : Cd36_30250, Candida tenuis NRRL Y-1498 : CANTEDRAFT_98619, Debaryomyces hansenii CBS767 : DEHA2G22594g and Pichia stipitis Pignal : PICST_50168
	CR_04740C_A	ADE6	orf19.6317	ADE6	ND	5-Phosphoribosylformyl glycinamidine synthetase; adenine biosynthesis; not induced in GCN response, in contrast to S. cerevisiae Ade6; protein in stationary phase yeast-form cultures; flow model and rat catheter biofilm repressed
	C1_12740W_A		orf19.6348		Non Essential	Predicted cysteine proteinase domain; mutants are viable
	CR_08540C_A	SSY5	orf19.6422	SSY5	Non Essential	Ortholog(s) have serine-type endopeptidase activity, role in protein processing, response to amino acid and extrinsic component of plasma membrane localization
	C7_02560W_A		orf19.6453		ND	Ortholog of C. dubliniensis CD36 : Cd36_72300, C. parapsilosis CDC317 : CPAR2_703060, Candida tenuis NRRL Y-1498 : CANTEDRAFT_92002 and Debaryomyces hansenii CBS767 : DEHA2B06028g
	C7_02140W_A		orf19.6501		ND	Ortholog of C. dubliniensis CD36 : Cd36_71960, Pichia stipitis Pignal : psti_CGOB_00136, Spathaspora passalidarum NRRL Y-27907 : SPAPADRAFT_63786 and Candida tropicalis MYA-3404 : CTRG_05049
	C7_01760C_A	ISU1	orf19.6548	ISU1	ND	Protein with similarity to NifU; possible role in iron-sulfur cluster biogenesis; induced in low iron; rat catheter biofilm induced; rat catheter and Spider biofilm induced
	C7_01540W_A	ALK6	orf19.6574		ND	Putative cytochrome P-450 of N-alkane-induced detoxification; macrophage-induced gene
	CR_09680C_A	RTA4	orf19.6595		Non Essential	Protein similar to S. cerevisiae Rsb1p, involved in fatty acid transport; transposon mutation affects filamentous growth; alkaline downregulated; caspofungin induced; possibly an essential gene; Hap43p-repressed
	C1_11430W_A		orf19.660		Non Essential	Protein of unknown function; mRNA binds She3
	CR_05840W_A		orf19.6628		ND	Protein of unknown function; rat catheter biofilm repressed
	CR_05730C_A		orf19.6639	MDM36	ND	Ortholog of S. cerevisiae Mdm36; mitochondrial distribution and morphology protein; Hap43-repressed gene
	C3_07640C_A	FUM12	orf19.6724		ND	Putative fumarate hydratase; enzyme of citric acid cycle; fluconazole, Efg1 repressed; induced in high iron; protein present in exponential and stationary growth phase
	C3_07280C_A		orf19.6770		ND	protein with ENTH Epsin domain, N-terminal; Spider biofilm repressed
	C6_01930W_A	YHM1	orf19.685	GGC1	Non Essential	Putative mitochondrial carrier protein; fungal-specific (no human or murine homolog); Hap43p-repressed gene
	C7_01130C_A		orf19.6897		ND	Protein of unknown function
	C3_05320W_A		orf19.6968	AHK1	ND	Protein of unknown function; Hog1-repressed; Spider biofilm induced
	C3_05380W_A		orf19.6976	YJL163C	ND	Predicted MFS membrane transporter; member of the proton coupled folate transporter/heme carrier protein family; virulence-group-correlated expression; Spider biofilm induced
	C7_00850W_A		orf19.7032		ND	Ortholog of C. dubliniensis CD36 : Cd36_70790, C. parapsilosis CDC317 : CPAR2_301530, Candida tenuis NRRL Y-1498 : CANTEDRAFT_94947 and Debaryomyces hansenii CBS767 : DEHA2A05258g
	C7_00090C_A	CSA1	orf19.7114		Non Essential	Surface antigen on elongating hyphae and buds; strain variation in repeat number; ciclopirox, filament induced, alkaline induced by Rim101; Efg1-, Cph1, Hap43-regulated; required for WT RPMI biofilm formation; Bcr1-induced in a/a biofilms
	C7_03880C_A		orf19.7194		Non Essential	Protein required for virulence in reconstituted human epithelium (RHE) model of ex vivo infection; decreased transcription is observed upon fluphenazine treatment; induced upon adherence to polystyrene
	C1_13990W_A	OCA6	orf19.7206	OCA6	Non Essential	Putative protein phosphatase of the PTP family (tyrosine-specific), similar to S. cerevisiae Oca6p; mutant shows virulence defect
	C1_14030W_A		orf19.7210	MHO1	ND	Protein of unknown function; Spider biofilm induced
	C1_14210C_A	IML2	orf19.7229	IML2	ND	Protein of unknown function; early-stage flow model biofilm induced; Hap43-repressed; Spider biofilm repressed
	CR_08890C_A	ASR2	orf19.7284		ND	Adenylyl cyclase and stress responsive protein; induced in cyr1 or ras1 mutant; stationary phase enriched protein; Spider biofilm induced
	CR_09060W_A		orf19.7303		ND	Ortholog of C. dubliniensis CD36 : Cd36_34495, Candida tropicalis MYA-3404 : CTRG_05947 and Candida albicans WO-1 : CAWG_02181
	CR_09070C_A		orf19.7304		Non Essential	Protein of unknown function; Hap43-induced; transcript induced early in infection of reconstituted human epithelium, while expression of the C. dubliniensis ortholog is not upregulated; mutants are viable; rat catheter biofilm repressed
	CR_07160C_A		orf19.733		Non Essential	Ortholog(s) have endoplasmic reticulum localization
	C3_05710W_A	RCT1	orf19.7350	YNL208W	ND	Fluconazole-induced protein; Ras1, Cyr1 repressed and Efg1 induced; regulated by Nrg1, Tup1, Tbf1, Ssn6; induced in oralpharyngeal candidasis; rat catheter biofilm repressed
	C3_06490W_A		orf19.7437	YJL218W	Non Essential	Putative protein of unknown function; Hap43p-repressed gene; ortholog of S. cerevisiae YJL218W
	CR_00560W_A	NTH1	orf19.7479	NTH1	Non Essential	Neutral trehalase; hyphal induction in mutant delayed but not reduced overall; not required for virulence in mice; possible regulatory cAMP-dependent phosphorylation at S10,S213; Hap43-repressed gene; Spider biofilm induced
	CR_00550W_A		orf19.7480		ND	Putative protein of unknown function; transcript is upregulated in clinical isolates from HIV+ patients with oral candidiasis
	CR_00190W_A	NGS1	orf19.7516		Non Essential	Putative glycoside hydrolase; Hap43-induced gene
	CR_10040W_A		orf19.7580		ND	Ortholog of C. dubliniensis CD36 : Cd36_35095, C. parapsilosis CDC317 : CPAR2_200710, Candida tenuis NRRL Y-1498 : CANTEDRAFT_112338 and Debaryomyces hansenii CBS767 : DEHA2G06094g
	CR_10360C_A	CTM1	orf19.7612	CTM1	ND	Putative cytochrome c lysine methyltransferase; regulated by Gcn2 and Gcn4; transcript induced by Mnl1 under weak acid stress; early-stage flow model biofilm induced
	CR_10380C_A		orf19.7614		Non Essential	Protein of unknown function; Hap43-induced gene; mutant is viable
	C1_04650W_A	DUR3	orf19.781	DUR3	Non Essential	High affinity spermidine transporter; expression is induced by urea; fungal-specific (no human or murine homolog); not required for virulence in a mouse intravenous model
	C2_03480C_A		orf19.873		ND	Ortholog of Candida albicans WO-1 : CAWG_04115
	C5_00610C_A		orf19.928		ND	Ortholog of C. dubliniensis CD36 : Cd36_50610, C. parapsilosis CDC317 : CPAR2_303690, Candida tenuis NRRL Y-1498 : CANTEDRAFT_93989 and Debaryomyces hansenii CBS767 : DEHA2E15400g
	C5_00580W_A		orf19.931		Non Essential	Ortholog of Candida albicans WO-1 : CAWG_04452

## Sheet: lge dataset
	Systematic Name	Gene name	Orf19 ID	S. cerevisiae ortholog	Essentiality	Description
	Cell cycle
	C4_04290W_A	SEC15	orf19.1418	SEC15	ND	Exocyst subunit, involved in polarized growth; cellular bud tip-associated protein; interacts with Ras-related GTPase Rsr1p; ortholog of S. cerevisiae SEC15
	C3_02230C_A	YCG1	orf19.1622	YCG1	Non Essential	Putative condensin G
	C3_01990W_A	RNA1	orf19.1649	RNA1	Essential	Putative GTPase-activating protein; protein level decreases in stationary phase cultures; Spider biofilm repressed
	C4_05340W_A		orf19.1792	CDC16	ND	Ortholog(s) have ubiquitin-protein transferase activity
	C2_07350W_A	MCM3	orf19.1901	MCM3	Essential	Putative DNA replication protein; periodic mRNA expression, peak at cell-cycle M/G1 phase; Spider biofilm induced
	C5_01100C_A	CLN3	orf19.1960	CLN3	Essential	G1 cyclin; depletion abolishes budding and causes hyphal growth defects; farnesol regulated, functional in S. cerevisiae; possibly essential (UAU1 method); other biofilm induced; Spider biofilm induced
	CR_02740W_A	INN1	orf19.2832	INN1	ND	Protein with similarity to S. cerevisiae Inn1p, which is an essential protein of the contractile actomyosin ring required for ingression of the plasma membrane into the bud neck during cytokinesis; contains a C2 membrane targeting domain
	C5_01680C_A	CCN1	orf19.3207		Non Essential	G1 cyclin; required for hyphal growth maintenance (not initiation); cell-cycle regulated transcription (G1/S); Cdc28p-Ccn1p initiates Cdc11p S394 phosphorylation on hyphal induction; expression in S. cerevisiae inhibits pheromone response
	C5_04000W_A	RFC3	orf19.3211	RFC3	Non Essential	Putative heteropentameric replication factor C subunit; transcription is induced upon filamentous growth
	C1_01110C_A	ZPR1	orf19.3300	ZPR1	Non Essential	Protein with putative zinc finger; regulated by Gcn4p; repressed in response to amino acid starvation (3-aminotriazole treatment); upregulation correlates with clinical development of fluconazole resistance
	C1_01130W_A		orf19.3301	MET30	Non Essential	Putative ubiquitin ligase complex component; induced by heavy metal (cadmium) stress; Hog1-induced; transcript induced by Mnl1p under weak acid stress; flow model biofilm induced; Spider biofilm induced
	C1_12550C_A	CDC54	orf19.3761	MCM4	Essential	Putative pre-replication complex helicase subunit; transcript regulated by Nrg1 and Mig1; periodic mRNA expression, peak at cell-cycle M/G1 phase; Hap43-induced
	CR_06040W_A		orf19.3854	SAT4	Non Essential	Ortholog of S. cerevisiae Sat4; amphotericin B induced; clade-associated gene expression; Spider biofilm induced
	CR_06050W_A	CDC28	orf19.3856	CDC28	Essential	Cyclin-dependent protein kinase; interacts with regulatory subunit Cyb1; determination of cell morphology during the cell cycle; phosphorylated mostly by Swe1 and phosphorylation is regulated by Hsl1; 5'-UTR intron; Spider biofilm repressed
	C5_02150C_A	ORC4	orf19.4221	ORC4	Essential	Phosphorylated protein similar to S. cerevisiae Orc4, subunit of the origin recognition complex (ORC); induced by alpha pheromone in SpiderM medium
	C5_02840C_A	HSL1	orf19.4308	HSL1	Non Essential	Probable protein kinase involved in determination of morphology during the cell cycle of both yeast-form and hyphal cells via regulation of Swe1p and Cdc28p; required for full virulence and kidney colonization in mouse systemic infection
	CR_03520C_A		orf19.4395	AIP1	ND	Putative actin cytoskeleton component; protein present in exponential and stationary growth phase yeast cultures
	C1_09020W_A		orf19.4758		Non Essential	Putative reductase or dehydrogenase; Hap43-repressed gene; alkaline repressed
	C1_07870C_A	SMI1	orf19.5058	SMI1	Non Essential	Cell wall biosynthesis protein; Hap43, caspofungin-repressed; Cyr1-induced in hyphal cells; reduced biofilm cell wall glucan in mutant; possibly essential (UAU1 method); flow model biofilm induced
	C7_03060C_A	CHS6	orf19.5155	CHS6	ND	Protein with tetratricopeptide repeats (TPRs); ortholog of S. cerevisiae Chs6, which has role in localizing chitin synthase; Cyr1-regulated in hyphae; possibly essential, disruptants not obtained by UAU1 method; flow model biofilm repressed
	C7_02770W_A	CHS1	orf19.5188	CHS2	Essential	Chitin synthase; essential; for primary septum synthesis in yeast and hyphae; 1 of several chitin synthases; enzymatically activated by proteolytic processing; complements defects of S. cerevisiae chs1 or chs2; Spider biofilm repressed
	C4_00460C_A		orf19.5675	ULS1	ND	Protein involved in proteolytic control of sumoylated substrates; interacts with SUMO; member of the SWI/SNF family of DNA-dependent ATPases; Spider biofilm induced
	C3_05180W_A	RHB1	orf19.5994	RHB1	Non Essential	Putative small G protein from the Ras superfamily involved in cell wall integrity and control of filamentous growth under nitrogen starvation
	C1_00950C_A	CDC5	orf19.6010	CDC5	Essential	Polo-like kinase; member of conserved Mcm1 regulon; depletion causes defects in spindle elongation and Cdc35-dependent filamentation; virulence-group-correlated expression; likely essential (UAU1 method); Spider biofilm repressed
	CR_07360W_A	PIF1	orf19.6133	PIF1	Non Essential	Putative DNA helicase; decreased transcription is observed upon fluphenazine treatment
	C7_02380C_A	CYP1	orf19.6472	CPR1	ND	Peptidyl-prolyl cis-trans isomerase; cyclosporin A sensitive activity; soluble in hyphae; biofilm induced, macrophage-induced protein; downregulated upon treatment of biofilm with farnesol; present in exponential and stationary phase cells
	C7_01920W_A	CDC34	orf19.6529	CDC34	Non Essential	Putative ubiquitin-protein ligase; transcript regulated by Nrg1 and Tup1, and by Gcn2 and Gcn4; rat catheter biofilm induced
	C3_03750C_A	ORC3	orf19.6942	ORC3	Essential	Protein similar to S. cerevisiae Orc3p, which is a component of the origin recognition complex involved in DNA replication; mutation confers hypersensitivity to toxic ergosterol analog; induced under hydroxyurea treatment
	C7_00660W_A	GAC1	orf19.7053	GAC1	ND	Putative regulatory subunit of ser/thr phosphoprotein phosphatase 1; fluconazole-induced; caspofungin repressed; transcript induced by Mnl1 under weak acid stress; regulated by Nrg1, Tup1; Spider and flow model biofilm induced
	C4_05100C_A	MYO5	orf19.738	MYO5	Non Essential	Class I myosin; nonessential; role in cortical actin patch polarity and polar budding; required for hyphal growth, white-opaque switch; regulatory phosphorylation on S366; downregulated on adherence to polystyrene
	CR_10440W_A		orf19.7621	ELG1	ND	Putative subunit of an alternative replication factor C complex; role in DNA replication, genome integrity, homologous recombination-mediated repair and telomere homeostasis;
	C1_04690C_A		orf19.776	REC8	ND	Ortholog(s) have role in meiotic sister chromatid cohesion, protein localization to chromosome, centromeric region, reciprocal meiotic recombination, synaptonemal complex assembly
	C5_00300C_A	SMC4	orf19.964	SMC4	Essential	Ortholog(s) have ATPase activity, chromatin binding activity, role in DNA unwinding involved in DNA replication, mitotic chromosome condensation, rDNA condensation, tRNA gene clustering and cytosol, nuclear condensin complex localization
	Translational initiation
	C5_04090C_A	SUI1	orf19.1280	SUI1	Essential	Putative translation initiation factor; flucytosine induced; genes encoding ribosomal subunits, translation factors, and tRNA synthetases are downregulated upon phagocytosis by murine macrophage
	C1_03370W_A		orf19.3037	PAB1	Essential	Putative poly(A)-binding protein; regulated by Gcn4p; induced in response to amino acid starvation (3-AT treatment); protein present in exponential and stationary growth phase yeast cultures
	C1_08600C_A	GCD6	orf19.407	GCD6	Essential	Ortholog of S. cerevisiae Gcd6; catalytic epsilon subunit of the translation initiation factor eIF2B; genes encoding translation factors are repressed by phagocytosis by murine macrophages
	C5_02170C_A	GCD11	orf19.4223	GCD11	Essential	Gamma subunit of translation initiation factor eIF2; involved in identification of the start codon; likely essential for growth, based on an insertional mutagenesis strategy; Spider biofilm repressed
	C1_06600W_A		orf19.6250	SCD6	ND	Ortholog(s) have eukaryotic initiation factor 4G binding, mRNA binding activity and role in cytoplasmic mRNA processing body assembly, negative regulation of translational initiation, stress granule assembly
	C3_07250W_A	GCD2	orf19.6776	GCD2	Non Essential	Putative translation initiation factor; genes encoding ribosomal subunits, translation factors, and tRNA synthetases are downregulated upon phagocytosis by murine macrophage
	C7_01250W_A	ASC1	orf19.6906	ASC1	Non Essential	40S ribosomal subunit similar to G-beta subunits; glucose or N starvation induced filamentation; required for virulence in mice; snoRNA snR24 encoded in ASC1 intron; repressed in stationary phase; GlcNAc-induced; Spider biofilm repressed
	CR_10490W_A	EIF4E	orf19.7626	CDC33	Non Essential	Translation initiation factor eIF4E; genes encoding ribosomal subunits, translation factors, tRNA synthetases downregulated by phagocytosis by macrophage; alternatively spliced intron in 5' UTR; protein levels decrease in stationary phase
	Other functions
			Amino acid metabolism
	C1_11500C_A	ARO7	orf19.1170	ARO7	Essential	Putative chorismate mutase; fungal-specific (no human or murine homolog); alkaline upregulated
	C4_05640C_A		orf19.1249	HIS6	Essential	Ortholog(s) have 1-(5-phosphoribosyl)-5-[(5-phosphoribosylamino)methylideneamino]imidazole-4-carboxamide isomerase activity, role in histidine biosynthetic process and cytosol, nucleus localization
	C2_02030W_A	ARO3	orf19.1517	ARO3	Non Essential	3-deoxy-D-arabinoheptulosonate-7-phosphate synthase; aromatic amino acid synthesis; GCN-regulated; feedback-inhibited by phe if expressed in S. cerevisiae; decreased in stationary phase; flow model biofilm repressed
	CR_01330W_A	CPA2	orf19.3221	CPA2	ND	Putative arginine-specific carbamoylphosphate synthetase; protein enriched in stationary phase yeast cultures; rat catheter biofilm induced; Spider biofilm induced
	C1_05110C_A	ARO4	orf19.4060	ARO4	Non Essential	3-deoxy-D-arabinoheptulosonate-7-phosphate synthase; aromatic amino acid biosynthesis; GCN-regulated; feedback-inhibited by tyrosine if produced in S. cerevisiae Aro3p and Aro4p catalyze same reaction; protein decreases in stationary phase
	C1_09180W_A	LYS143	orf19.4776	LYS14	Non Essential	Zn(II)2Cys6 transcription factor; ortholog of S. cerevisiae Lys14 involved in the regulation of lysine biosynthesis genes
	C4_04150C_A	PDB1	orf19.5294	PDB1	Non Essential	Putative pyruvate dehydrogenase; fluconazole-induced; protein level decreases in stationary phase cultures; Spider biofilm repressed
	C7_03720C_A	HIS7	orf19.5505	HIS7	Essential	Putative imidazole glycerol phosphate synthase; histidine biosynthesis; no human/murine homolog; transcription induced by histidine starvation; regulated by Gcn2p and Gcn4p; higher protein level in stationary phase
	C6_00140C_A	HPA2	orf19.6323	HPA3	Non Essential	Ortholog(s) have D-amino-acid N-acetyltransferase activity, role in D-amino acid metabolic process, cellular detoxification of nitrogen compound and cytosol, nucleus localization
	C7_01870W_A	MSK1	orf19.6533	MSK1	ND	Putative mitochondrial lysine-tRNA synthetase; flucytosine repressed
	C3_06590W_A	LYS9	orf19.7448	LYS9	Essential	Saccharopine dehydrogenase; lysine biosynthesis; soluble protein in hyphae; amphotericin B repressed; Gcn4-regulated; colony morphology-related gene regulation by Ssn6; protein present in exponential and stationary growth phase yeast
			Carbohydrate derivative metabolic process
	C1_04320W_A	GPM2	orf19.1067		ND	Putative phosphoglycerate mutase; repressed in hyphae; macrophage/pseudohyphal-repressed; induced by high levels of peroxide stress, farnesol; flow model biofilm induced; rat catheter and Spider biofilm repressed
	C2_02010C_A	CHT4	orf19.1515	CTS2	Non Essential	Chitinase; similar to S. cerevisiae sporulation-specific Cts2p; functionally complements A. gossypii cts2 mutant sporulation defect; homozygous null mutation causes no obvious defects; transcription decreases upon yeast-to-hyphal switch
	C3_01830C_A	MNT2	orf19.1663	KRE2	Non Essential	Alpha-1,2-mannosyl transferase; adds 3rd mannose in cell-wall mannoprotein biosynthesis; partially redundant with Mnt1; role in adherence and virulence; expressed in yeast and hyphae; fungal-specific; Hap43-induced; Spider biofilm induced
	C2_01010W_A	HGT8	orf19.2021		Non Essential	High-affinity glucose transporter of the major facilitator superfamily; 20 members in the C. albicans glucose transporter family; 12 probable membrane-spanning segments; gene has intron; expressed in rich medium; flow model biofilm induced
	C6_04580W_A	HXK1	orf19.2154	HXK1	Non Essential	N-acetylglucosamine (GlcNAc) kinase; involved in GlcNAc utilization; required for wild-type hyphal growth and mouse virulence; GlcNAc-induced transcript; induced by alpha pheromone in SpiderM medium
	C1_11080W_A		orf19.2308	PFK27	Non Essential	Putative 6-phosphofructo-2-kinase; catalyzes synthesis of fructose-2,6-bisphosphate; Hap43-repressed; flow model, rat catheter and Spider biofilm induced
	CR_07730W_A	HGT14	orf19.2633		ND	Putative MFS glucose transporter; 20 member C. albicans glucose transporter family; 12 probable membrane-spanning segments; expressed in rich medium with 2% glucose; rat catheter and flow model biofilm induced
	C5_03350W_A	QCR2	orf19.2644	QCR2	Essential	Ubiquinol-cytochrome-c reductase; antigenic; induced by interaction with macrophage; repressed by nitric oxide; in detergent-resistant membrane fraction (possible lipid raft component); levels decrease in stationary phase; Hap43p-repressed
	C1_07460C_A	GPI8	orf19.2799	GPI8	Essential	Protein similar to S. cerevisiae Gpi8p, which is a subunit of the GPI transamidase complex that adds GPI anchors to proteins; likely to be essential for growth, based on an insertional mutagenesis strategy
	CR_00740C_A	BMT3	orf19.3282		Non Essential	Beta-mannosyltransferase; adds 2nd beta-mannose to the acid-stable fraction of cell wall phosphopeptidomannan, elongation of beta-mannose chains on the phosphopeptidomannan acid-labile fraction; Hap43-induced; Spider biofilm induced
	C1_09120W_A	IPT1	orf19.4769	IPT1	Non Essential	Inositol phosphoryl transferase; catalyzes the synthesis of the most abundant sphingolipid, mannose-(inositol-P)2-ceramide, M(IP)2C, from MIPC; required for wild-type membrane localization of Cdr1; Spider biofilm induced
	C1_12450C_A	IRA2	orf19.5219	IRA2	Non Essential	GTPase-activating protein; negatively regulates RAS by converting it from the GTP- to the GDP-bound inactive form; Spider biofilm induced; flow model biofilm repressed
	C6_02890C_A	HPD1	orf19.5565		Non Essential	3-hydroxypropionate dehydrogenase; involved in degradation of toxic propionyl-CoA; rat catheter and Spider biofilm induced
	CR_05530C_A	CWT1	orf19.5849	RDS2	Non Essential	Zn2Cys6 transcription factor involved in negative regulation of nitrosative stress response; mutant has cell wall defects; transcription increased at stationary phase; has predicted PAS domain; similar to S. cerevisiae Rds2p
	C3_04940W_A		orf19.5963	NUS1	Non Essential	Putative prenyltransferase; essential gene in S. cerevisiae; Spider biofilm induced
	CR_08550W_A		orf19.6423	FBP26	ND	Ortholog(s) have fructose-2,6-bisphosphate 2-phosphatase activity, role in glucose metabolic process and cytoplasm localization
			Chromatin remodelling
	C3_01030W_A	ARP9	orf19.2507	ARP9		Essential/non essential	Protein similar to S. cerevisiae Arp3p, a component of the Arp2/3 complex involved in actin-dependent processes; likely to be essential for growth, based on an insertional mutagenesis strategy
	C1_03310W_A		orf19.3027	ARP7		Essential	Putative DNA translocase; Spider biofilm repressed
	CR_04180C_A		orf19.504	ARP5		ND	Ortholog(s) have ATP-dependent 3'-5' DNA helicase activity, role in nucleosome mobilization and Ino80 complex localization
	C4_06800W_A		orf19.3129	RVB1		Essential	Putative chromatin remodelling complex protein; heterozygous null mutant displays sensitivity to virgineone; Spider biofilm repressed
				Miscellaneous
	CR_07130C_A	ALK8	orf19.10		Non Essential	Alkane-inducible cytochrome P450; catalyzes hydroxylation of lauric acid to hydroxylauric acid; overproduction causes fluconazole resistance in WT and causes multidrug resistance in a cdr1 cdr2 double mutant; rat catheter biofilm repressed
	C5_03740W_A		orf19.1121		ND	Ortholog of C. dubliniensis CD36 : Cd36_53470, Candida tenuis NRRL Y-1498 : CANTEDRAFT_93324, Spathaspora passalidarum NRRL Y-27907 : SPAPADRAFT_55715 and Candida tropicalis MYA-3404 : CTRG_05538
	C1_11760C_A		orf19.1140		ND	Protein of unknown function; Spider biofilm repressed
	C1_11750W_A	AVT4	orf19.1142	AVT4	Non Essential	Putative vacuolar transporter of large neutral amino acids; induced by alpha pheromone in SpiderM medium
	C1_11700C_A	MRF1	orf19.1149		Non Essential	Putative mitochondrial respiratory protein; induced by farnesol, benomyl, nitric oxide, core stress response; oxidative stress-induced via Cap1; stationary-phase enriched protein; Spider biofilm induced
	C1_11550W_A	GAR1	orf19.1164	GAR1	Non Essential	Putative H/ACA snoRNP pseudouridylase complex protein; mutation confers hypersensitivity to tubercidin (7-deazaadenosine); macrophage/pseudohyphal-induced; Spider biofilm repressed
	C6_04060W_A		orf19.1217	RKR1	ND	Ortholog(s) have ribosomal large subunit binding, ubiquitin-protein transferase activity
	C1_07690C_A		orf19.1229	CSE1	Essential	Ortholog(s) have nuclear export signal receptor activity, role in protein export from nucleus and nuclear membrane, nuclear periphery localization
	C4_05750C_A	LEA1	orf19.1260	LEA1	ND	Predicted component of U2 snRNP; induced by alpha pheromone in SpiderM medium
	C5_04040C_A		orf19.1286		ND	Ortholog of Candida albicans WO-1 : CAWG_04776
	C7_03460W_A		orf19.1330		ND	Ortholog of Candida albicans WO-1 : CAWG_05678
	C2_08330W_A		orf19.1350		ND	Protein with a thioredoxin domain; predicted role in cell redox homeostasis; rat catheter and Spider biofilm induced
	C2_08320C_A		orf19.1351		ND	Ortholog of C. parapsilosis CDC317 : CPAR2_407000, C. dubliniensis CD36 : Cd36_22440, Candida tenuis NRRL Y-1498 : cten_CGOB_00049 and Lodderomyces elongisporus NRLL YB-4239 : LELG_02401
	C4_04330C_A		orf19.1414		ND	Protein of unknown function; transcript is upregulated in an RHE model of oral candidiasis; Hap43-repressed
	C4_03330W_A	IPK1	orf19.1439	IPK1	ND	Ortholog of S. cerevisiae/S. pombe Ipk1; an inositol pentakisphosphate 2-kinase, a nuclear protein required for synthesis of 1,2,3,4,5,6-hexakisphosphate; Spider biofilm induced
	C2_01390W_A		orf19.1444	ENT2	Non Essential	Ortholog(s) have phosphatidylinositol-4,5-bisphosphate binding activity, role in actin cortical patch assembly, actin filament organization, endocytosis and actin cortical patch, mating projection tip localization
	C2_01470W_A	SRB9	orf19.1451	SSN2	Non Essential	Subunit of the RNA polymerase II mediator complex; transposon mutation affects filamentous growth; suppresses S. cerevisiae diploid filamentous (flo8, ste7, ste12, tec1) or haploid invasive (flo8) mutant growth defects
	C2_01540W_A		orf19.1461		ND	S. pombe ortholog SPCC576.01c is a predicted sulfonate dioxygenase; possibly transcriptionally regulated upon hyphal formation; Spider biofilm induced
	C2_01780W_A	MSB2	orf19.1490	MSB2	Non Essential	Mucin family adhesin-like protein; cell wall damage sensor; required for Cek1 phosphorylation by cell wall stress; Rim101-repressed; activation releases extracellular domain into medium; Spider biofilm induced
	C2_01970C_A	ROD1	orf19.1509		Non Essential	Protein similar to S. cerevisiae Rod1;a membrane protein with a role in drug tolerance; repressed by Rgt1; mutant is viable
	C2_02000W_A		orf19.1514	VPS74	ND	Ortholog(s) have enzyme binding, phosphatidylinositol-4-phosphate binding activity
	C3_02360C_A		orf19.1608		Non Essential	Ortholog(s) have cytosol, nucleus localization
	C3_02350W_A		orf19.1609	KRI1	Essential	Ortholog(s) have role in endonucleolytic cleavage in ITS1 to separate SSU-rRNA from 5.8S rRNA and LSU-rRNA from tricistronic rRNA transcript (SSU-rRNA, 5.8S rRNA, LSU-rRNA)
	C3_02300W_A	FGR23	orf19.1616		Non Essential	Protein of unknown function; repressed by a1/alpha2 in white-phase cells, a-specific, alpha factor-induced; Hap43-repressed; flow model biofilm induced; Tn mutation affects filamentous growth;
	C3_02290W_A		orf19.1617	MRX10	ND	Protein similar to S. cerevisiae Ydr282cp; transposon mutation affects filamentous growth; Hap43p-repressed gene
	C3_02130W_A	UTP4	orf19.1633	UTP4	Essential	Putative U3 snoRNA-associated protein; Hap43-induced; physically interacts with TAP-tagged Nop1; Spider biofilm induced
	C3_01450C_A	MET18	orf19.1706	MET18	ND	Putative protein with a predicted role in nucleotide excision repair (NER) and RNA polymerase II (RNAP II) transcription; Plc1p-regulated
	C3_01410C_A	ALI1	orf19.1710		Non Essential	Putative NADH-ubiquinone oxidoreductase; in detergent-resistant membrane fraction (possible lipid raft component); predicted N-terminal acetylation; nitric oxide-repressed; plasma membrane-localized; protein decreases in stationary phase
	C3_01390C_A	GEA2	orf19.1712	GEA2	ND	Putative ARF GTP/GDP exchange factor; induced in low iron; flow model biofilm repressed
	C2_10180W_A	IFR1	orf19.1763		Non Essential	Predicted oxidoreductase/dehydrogenase; induced by nitric oxide; rat catheter and Spider biofilm induced
	C4_05360C_A		orf19.1794	PET54	ND	Ortholog(s) have RNA binding, translation regulator activity and role in Group I intron splicing, mitochondrial respiratory chain complex IV biogenesis, positive regulation of mitochondrial translation
	C4_05450C_A	CBR1	orf19.1801	CBR1	ND	Putative cytochrome B5 reductase; plasma membrane-localized
	C2_04820W_A		orf19.182	MRM1	ND	Ortholog(s) have rRNA (guanine-N1-)-methyltransferase activity, role in rRNA modification and mitochondrion localization
	C1_06270W_A		orf19.1823		Non Essential	Predicted membrane protein; transcript repressed by ciclopirox olamine
	CR_06820W_A		orf19.1852	AIM19	ND	Ortholog(s) have mitochondrion localization
	CR_06770C_A		orf19.1857		Non Essential	Putative L-azetidine-2-carboxylic acid acetyltransferase; mutants are viable
	C2_00030W_A	RRN3	orf19.1923	RRN3	Essential	Protein with a predicted role in recruitment of RNA polymerase I to rDNA; caspofungin induced; flucytosine repressed; repressed in core stress response; repressed by prostaglandins
	C5_01270W_A	SGE1	orf19.1942		ND	Putative multidrug resistance factor; induced in low iron; regulated by Sef1, Sfu1, and Hap43
	C5_01260W_A		orf19.1943		ND	Ortholog of C. parapsilosis CDC317 : CPAR2_302610, C. dubliniensis CD36 : Cd36_51070, Candida orthopsilosis Co 90-125 : CORT_0E04770 and Spathaspora passalidarum NRRL Y-27907 : SPAPADRAFT_50634
	C5_01210W_A	VPS1	orf19.1949	VPS1	Essential/non essential	Dynamin-family GTPase-related protein; induced upon adherence to polystyrene; regulated by Gcn2p and Gcn4p
	C5_01190W_A		orf19.1953		Non Essential	Predicted protein of unknown function; merged with orf19.1952 in Assembly 21
	C5_01120W_A		orf19.1958		ND	Dubious open reading frame
	C5_00900C_A	URA4	orf19.1977	URA4	Essential	Dihydroorotase; protein present in exponential and stationary growth phase yeast cultures
	C2_09050C_A		orf19.199		Non Essential	Protein of unknown function; hyphal-induced expression; upregulated in a cyr1 null mutant
	C2_01270W_A	CHA1	orf19.1996		ND	Similar to catabolic ser/thr dehydratases; repressed by Rim101; induced in low iron; regulated on white-opaque switch; filament induced; Tn mutation affects filamentation; flow model biofilm induced; Spider biofilm repressed
	C2_09040W_A		orf19.200	THO1	ND	Putative nuclear RNA-binding protein; Spider biofilm repressed
	C2_00580C_A	SMF3	orf19.2069	SMF3	ND	Putative vacuolar iron transporter; alkaline upregulated; caspofungin repressed; induced by Mnl1 under weak acid stress; Hap43-repressed
	C2_00320W_A		orf19.2101	GET1	ND	Ortholog(s) have protein anchor activity, role in protein insertion into ER membrane, retrograde vesicle-mediated transport, Golgi to ER and GET complex, mitochondrion localization
	C2_06880C_A	PRB1	orf19.2242		Essential/non essential	Endoprotease B; regulated by heat, carbon source (GlcNAc-induced), nitrogen, macrophage response, human neutrophils; similar to (does not replace) S. cerevisiae vacuolar B protease Prb1p; flow model biofilm induced; Spider biofilm induced
	C1_11010C_A		orf19.2313	PEX32	Non Essential	Putative ortholog of S. cerevisiae Pex32 a peroxisomal integral membrane protein with a role in negative regulation of peroxisome size; Hap43-repressed gene
	CR_07040W_A	SPT10	orf19.2361	SPT10	Non Essential	Ortholog(s) have promoter-specific chromatin binding, sequence-specific DNA binding activity
	CR_03280W_A	IFR2	orf19.2396		Non Essential	Zinc-binding dehydrogenase; induced by benomyl, ciclopirox olamine, alpha pheromone, Hap43; regulated by oxidative stress via Cap1, osmotic stress via Hog1; protein present in exponential and stationary phase; rat catheter biofilm repressed
	C3_02510C_A	SAP8	orf19.242		Non Essential	Secreted aspartyl protease; regulated by growth phase, temperature, white-opaque switch; highly expressed in opaque cells and upon deep epidermal invasion; greater expression in vaginal than oral infection; prominent role in biofilms
	C1_06130C_A	HAC1	orf19.2432	HAC1	Non Essential	bZIP transcription factor; role in unfolded protein response and control of morphology; transcript undergoes atypical splicing at C terminus under ER stress; induced during mating and by caspofungin; mRNA binds She3; Spider biofilm induced
	C1_06100C_A	MSI3	orf19.2435	SSE1	ND	Essential HSP70 family protein; required for fluconazole resistance and calcineurin-dependent transcription; interacts with Cgr1; transcript regulated by iron; rat catheter biofilm induced; farnesol repressed in biofilm; sumoylation target
	C1_05740C_A		orf19.2478		ND	Ortholog of C. dubliniensis CD36 : Cd36_05410, C. parapsilosis CDC317 : CPAR2_107480, Candida tenuis NRRL Y-1498 : CANTEDRAFT_94695 and Debaryomyces hansenii CBS767 : DEHA2D02288g
	C1_05650W_A		orf19.2487	DAS2	ND	Protein with a predicted phosphoribulokinase/uridine kinase domain; Spider biofilm induced
	C3_01000W_A	BMS1	orf19.2504	BMS1	Essential	Putative GTPase; Hap43-induced gene; mutation confers resistance to 5-fluorocytosine (5-FC); flucytosine induced; repressed by prostaglandins; Spider biofilm induced
	CR_01360W_A		orf19.2519	NNF1	Essential	Ortholog(s) have role in chromosome segregation and nuclear MIS12/MIND complex localization
	CR_01730W_A	IFU5	orf19.2568	WWM1	ND	Predicted membrane protein; estradiol-induced; upregulation associated with CDR1 and CDR2 overexpression or fluphenazine; putative drug-responsive regulatory site; similar to S. cerevisiae Wwm1p; Hap43-repressed; Spider biofilm repressed
	CR_01810C_A		orf19.2581		Non Essential	Protein with a predicted epimerase/dehydratase domain; Hap43-repressed gene
	CR_02120C_A		orf19.2612		Non Essential	C2H2 zinc finger transcription factor; expression reduced in ssr1 null mutant; flow model biofilm induced
	C5_03280W_A	CAM1-1	orf19.2651		ND	Putative translation elongation factor; downregulated upon phagocytosis by murine macrophages; Hap43-induced gene; Spider biofilm repressed
	C4_02990C_A	GST2	orf19.2693		Non Essential	Glutathione S transferase; induced by benomyl and in populations of cells exposed to fluconazole over multiple generations; regulated by Nrg1, Tup1; induced by nitric oxide; stationary phase enriched; Spider biofilm induced
	C4_02720C_A		orf19.2726	SFK1	Non Essential	Putative plasma membrane protein; Plc1-regulated; Spider biofilm induced
	C4_02680C_A		orf19.2731		ND	Ortholog of Debaryomyces hansenii CBS767 : DEHA2E16016g, Pichia stipitis Pignal : PICST_38487, Spathaspora passalidarum NRRL Y-27907 : SPAPADRAFT_58603 and Candida tropicalis MYA-3404 : CTRG_00248
	C4_02340W_A		orf19.2769	YHR138C	ND	Putative protease B inhibitor; hyphal-induced expression; Cyr1p- and Ras1p-repressed
	C4_02290W_A	LAB5	orf19.2774	LIP5	ND	Ortholog(s) have role in protein lipoylation and mitochondrion localization
	C4_06380W_A	SOU2	orf19.2897		ND	Protein similar to Sou1; not required for utilization of L-sorbose; Spider biofilm induced
	C1_02470W_A		orf19.2936		ND	Ortholog of C. parapsilosis CDC317 : CPAR2_106450, C. dubliniensis CD36 : Cd36_02330, Lodderomyces elongisporus NRLL YB-4239 : LELG_01618 and Candida orthopsilosis Co 90-125 : CORT_0B07690
	C1_02490C_A		orf19.2938	FMP25	Non Essential	Putative mitochondrial inner membrane protein with a predicted role in the assembly of respiratory complex III; Hap43p-repressed gene; S. cerevisiae ortholog FMP25 localizes to mitochondrion
	C1_02650W_A		orf19.2954		ND	Protein of unknown function; Hap43-repressed gene; repressed by nitric oxide
	C4_07200C_A		orf19.3083	CDC1	Non Essential	Putative lipid phosphatase of the endoplasmic reticulum; role in DNA repair, actin cytoskeleton organization, cellular manganese ion homeostasis; Spider biofilm repressed
	C4_07150W_A		orf19.3088	ATC1	Non Essential	bZIP transcription factor; possibly transcriptionally regulated upon hyphal formation; Hap43; F-12/CO2 early biofilm induced; Spider biofilm induced
	C4_06670W_A		orf19.3142		Non Essential	Ortholog of C. dubliniensis CD36 : Cd36_46140, C. parapsilosis CDC317 : CPAR2_501210, Candida tenuis NRRL Y-1498 : CANTEDRAFT_97195 and Debaryomyces hansenii CBS767 : DEHA2E08800g
	C5_01960C_A		orf19.3175	CIR2	Non Essential	Putative ortholog of human electron transfer flavoprotein dehydrogenase (ETF-dH); alkaline repressed; repressed by nitric oxide; virulence-group-correlated expression; Spider biofilm induced
	C5_01880C_A		orf19.3184		ND	Has domain(s) with predicted role in vesicle-mediated transport
	C5_01830C_A	HAL9	orf19.3190		Non Essential	Putative Zn(II)2Cys6 transcription factor; gene in zinc cluster region of Chr. 5; induced by Mnl1 in weak acid; similar to S. cerevisiae Hal9, a putative transcription factor involved in salt tolerance
	C1_01680C_A		orf19.3357	FYV4	ND	Ortholog(s) have mitochondrion localization
	C6_01430C_A	FRP6	orf19.3441		Non Essential	Putative ammonia transport protein; regulated by Nrg1 and Tup1; regulated by Ssn6; induced by human neutrophils
	C6_02190C_A		orf19.3459	MCK1	Non Essential	Putative serine/threonine/tyrosine (dual-specificity) kinase; disruptants not obtained by UAU1 method
	C6_02110W_A		orf19.3498		ND	Ortholog of C. dubliniensis CD36 : Cd36_62270, C. parapsilosis CDC317 : CPAR2_602240, Candida tenuis NRRL Y-1498 : CANTEDRAFT_114419 and Debaryomyces hansenii CBS767 : DEHA2E04884g
	C6_02050W_A	DBR1	orf19.3506	DBR1	Non Essential	Debranchase; homozygous mutant accumulates lariat intermediates of mRNA splicing; rat catheter biofilm repressed
	C2_05000C_A	MRPL10	orf19.3532	MRPL10	Essential	Putative mitochondrial large subunit ribosomal protein; colony morphology-related gene regulation by Ssn6
	C2_05390C_A		orf19.3571		ND	Ortholog of C. dubliniensis CD36 : Cd36_19870, C. parapsilosis CDC317 : CPAR2_209420, Candida tenuis NRRL Y-1498 : CANTEDRAFT_100922 and Debaryomyces hansenii CBS767 : DEHA2D11176g
	C2_05400W_A		orf19.3572		ND	Ortholog of C. dubliniensis CD36 : Cd36_19880, Candida tenuis NRRL Y-1498 : CANTEDRAFT_117672, Debaryomyces hansenii CBS767 : DEHA2D11154g and Pichia stipitis Pignal : PICST_59570
	C2_08660C_A		orf19.3610		ND	Protein of unknown function; upregulation correlates with clinical development of fluconazole resistance; regulated by Sef1, Sfu1, and Hap43
	C6_00810C_A		orf19.3643		ND	Protein of unknown function; Hap43-repressed gene
	CR_02340W_A		orf19.3735		ND	Protein of unknown function; induced by alpha pheromone in SpiderM medium
	C4_04830W_A	DCR1	orf19.3796	RNT1	Essential/non essential	Putative Dicer RNAse involved in RNA interference, similar to S. cerevisiae Rnt1p but orthologous to S. castellii Dcr1p, which is not conserved in S. cerevisiae
	CR_06030C_A		orf19.3852		Non Essential	Has domain(s) with predicted carbohydrate binding, catalytic activity and role in carbohydrate metabolic process
	CR_06130C_A		orf19.3868		ND	Dubious open reading frame
	C1_08460C_A	UPC2	orf19.391	UPC2	Non Essential	Zn2-Cys6 transcript factor; regulator of ergosterol biosynthetic genes and sterol uptake; binds ERG2 promoter; induced by ergosterol depletion, by azoles, anaerobicity; macrophage/pseudohyphal-repressed; flow model biofilm induced
	C5_04280C_A	GLN3	orf19.3912	GLN3	Non Essential	GATA transcription factor, involved in regulation of nitrogen starvation-induced filamentous growth; regulates transcription of Mep2 ammonium permease; regulated by Gcn2 and Gcn4; mRNA binds She3; Spider biofilm induced
	C5_04350C_A		orf19.3921	FSH3	Non Essential	Ortholog(s) have cell division site, cell tip, cytosol, nucleus localization
	C5_04400W_A	RNY11	orf19.3926	RNY1	Non Essential	Ortholog(s) have endoribonuclease activity, role in RNA catabolic process, apoptotic process, cell morphogenesis and cytosol, extracellular region, fungal-type vacuole localization
	C1_08480C_A	APS3	orf19.393	APS3	Non Essential	Component of the adaptor complex AP-3, which is involved in vacuolar protein sorting
	C5_04430C_A	YUH2	orf19.3930		Non Essential	Putative ubiquitin C-terminal hydrolase; sumoylation target
	C5_04610W_A		orf19.3945	YJR084W	ND	Predicted COP9 signalosome complex subunit 12; flow model biofilm induced
	C5_04630W_A		orf19.3947	SPT4	ND	Ortholog(s) have rDNA binding activity
	C5_05070W_A		orf19.3999	YMR160W	ND	Ortholog(s) have fungal-type vacuole membrane localization
	C5_05120W_A	CCT3	orf19.4004	CCT3	Essential	Putative cytosolic chaperonin Cct ring complex subunit; mutation confers hypersensitivity to cytochalasin D
	C5_05280C_A	SDH4	orf19.4022	TIM18	ND	Succinate dehydrogenase, membrane subunit; induced in high iron
	C5_05370C_A	PRP22	orf19.4033	PRP22	Essential	Putative RNA-dependent ATPase; induced upon adherence to polystyrene; induced by Mnl1p under weak acid stress
	C5_05440C_A		orf19.4043		ND	Protein with a predicted pleckstrin homology domain; induced by alpha pheromone in SpiderM medium
	C2_06030W_A		orf19.4117		Non Essential	Ortholog of C. dubliniensis CD36 : Cd36_20450, C. parapsilosis CDC317 : CPAR2_104160, Candida tenuis NRRL Y-1498 : CANTEDRAFT_95516 and Debaryomyces hansenii CBS767 : DEHA2F05192g
	C5_01500C_A	ZCF20	orf19.4145	HAP1	ND	Zn(II)2Cys6 transcription factor orthologous to S. cerevisiae Hap1; regulated by Sef1, Sfu1; Hap43-induced; Spider biofilm induced
	C1_05460W_A	KOG1	orf19.418	KOG1	Essential	Putative TORC1 subunit; heterozygous null mutant displays sensitivity to rapamycin; likely to be essential for growth, based on an insertional mutagenesis strategy
	C5_02350C_A		orf19.4243	CUE2	Non Essential	Ortholog(s) have ubiquitin binding activity
	C5_02360C_A		orf19.4244		Non Essential	Ortholog of Candida albicans WO-1 : CAWG_04619
	C5_02370C_A		orf19.4245		ND	Protein with a predicted pleckstrin domain; Hap43-repressed gene
	C1_05400C_A		orf19.425	PTH4	Non Essential	Ortholog(s) have mitochondrial large ribosomal subunit localization
	C4_06040W_A		orf19.4414		Non Essential	Ortholog of C. dubliniensis CD36 : Cd36_45590, C. parapsilosis CDC317 : CPAR2_501450, Candida tenuis NRRL Y-1498 : CANTEDRAFT_105024 and Debaryomyces hansenii CBS767 : DEHA2D12364g
	C2_04550C_A	NDH51	orf19.4495		Non Essential	Nicotinamide adenine dinucleotide dehydrogenase complex I subunit of the mitochondrial electron transport chain; required for wild-type filamentous growth; alkaline repressed; Hap43-repressed; Spider biofilm repressed
	C2_04380C_A		orf19.4516	MET7	ND	Ortholog(s) have tetrahydrofolylpolyglutamate synthase activity, role in one-carbon metabolic process, regulation of DNA methylation and cytosol, mitochondrion, nucleus localization
	C1_01910W_A		orf19.4532	YER156C	ND	Protein of unknown function; present in exponential and stationary growth phase yeast cultures
	C1_01740W_A	CTN1	orf19.4551	YAT1	Non Essential	Carnitine acetyl transferase; required for growth on nonfermentable carbon sources, not for hyphal growth or virulence in mice; induced in macrophage; macrophage/pseudohyphal-repressed after 16 hr; rat catheter, Spider biofilm induced
	C4_02030W_A	RFX2	orf19.4590		Non Essential	Transcriptional repressor; regulator of filamentation, response to DNA damage, adhesion, virulence in murine mucosal, systemic infections; RFX domain; regulated by Nrg1, UV-induced; partially complements S. cerevisiae rfx1 mutant defects
	C4_01780C_A		orf19.4615	RXT2	ND	Ortholog(s) have histone deacetylase activity
	C4_01690C_A	HRT2	orf19.4624	YMR027W	Non Essential	Protein described as having a role in Ty3 transposition; repressed in hyphae; stationary phase enriched protein; rat catheter and Spider biofilm repressed
	C4_01420W_A		orf19.4643		ND	Ortholog of C. dubliniensis CD36 : Cd36_41430, Candida tropicalis MYA-3404 : CTRG_00187 and Candida albicans WO-1 : CAWG_03642
	C4_01410W_A	BEM1	orf19.4645	BEM1	ND	Protein required for wild-type budding, hyphal growth, and virulence in a mouse systemic infection; suppresses pseudohyphal and filamentous growth defects of various S. cerevisiae mutants and heat sensitivity of S. cerevisiae cdc24-4 mutant
	C4_01170C_A	BMT9	orf19.4673		Non Essential	Beta-mannosyltransferase, 9-gene family that includes characterized genes BMT1, BMT2, BMT3, and BMT4 with roles in beta-1,2-mannosylation of cell wall phosphopeptidomannan; regulated by Sef1, Sfu1, Hap43; rat catheter biofilm repressed
	C1_08810C_A	MSS116	orf19.4739	MSS116	ND	Putative DEAD-box protein; required for efficient splicing of mitochondrial Group I and II introns; Hap43-induced; rat catheter biofilm induced
	C1_08890C_A		orf19.4748	MSL1	ND	Putative U2B'' component of the U2 snRNP, involved in splicing; contains an RNA recognition motif (RRM); ortholog of S. cerevisiae MSL1; Hap43p-induced gene
	C1_09050W_A	HST1	orf19.4761	HST1	Non Essential	Putative histone deacetylase, involved in regulation of white-opaque switching
	C1_09130W_A		orf19.4771		Non Essential	Protein of unknown function; Spider biofilm induced
	CR_03960C_A		orf19.478	MON1	Non Essential	Protein required for fusion of cvt-vesicles and autophagosomes with the vacuole; plays a role in autophagy, protein targeting to vacuole and vesicle docking; flow model biofilm induced
	CR_04000W_A	RPT4	orf19.482	RPT4	Essential	26S proteasome regulatory subunit; regulated by Gcn2p and Gcn4p; protein level decreases in stationary phase cultures
	C1_09570W_A		orf19.4820	YKL162C	ND	Ortholog(s) have mitochondrion localization
	C1_09700W_A		orf19.4834		ND	Ortholog of C. dubliniensis CD36 : Cd36_09140, C. parapsilosis CDC317 : CPAR2_804920, Debaryomyces hansenii CBS767 : DEHA2B10516g and Pichia stipitis Pignal : PICST_30058
	C1_09750W_A		orf19.4839	GET2	ND	GET complex subunit; expression downregulated in an ssr1 null mutant
	C1_10190W_A		orf19.4888		ND	Has domain(s) with predicted nucleic acid binding, nucleotide binding activity
	C1_12950W_A		orf19.4924		ND	Protein of unknown function; repressed in ssr1 mutant; Spider biofilm induced
	C1_12970C_A	SEC2	orf19.4928	SEC2	Non Essential	Guanyl-nucleotide exchange factor for the small G-protein Sec4; delivery of post-Golgi secretory vesicles to sites of polarized growth; phosphorylation by Cdc28 needed for normal hyphal growth; Hap43-repressed; flow model biofilm induced
	C1_13070C_A	FAD3	orf19.4933		Non Essential	Omega-3 fatty acid desaturase; production of alpha-linolenic acid, a major component of membranes; caspofungin induced; Plc1-regulated; colony morphology-related gene regulation by Ssn6; Spider biofilm induced, flow model biofilm repressed
	C1_13200C_A	REX3	orf19.4948	REX3	ND	Ortholog(s) have 3'-5'-exoribonuclease activity and role in U5 snRNA 3'-end processing, exonucleolytic trimming to generate mature 3'-end of 5.8S rRNA from tricistronic rRNA transcript (SSU-rRNA, 5.8S rRNA, LSU-rRNA)
	C1_13210C_A		orf19.4949		ND	Ortholog of C. parapsilosis CDC317 : CPAR2_801735, C. dubliniensis CD36 : Cd36_84090, Candida orthopsilosis Co 90-125 : CORT_0B03960 and Spathaspora passalidarum NRRL Y-27907 : SPAPADRAFT_141253
	C1_13600W_A		orf19.4996	YBL029W	ND	Ortholog(s) have cytoplasm, nucleus localization
	C1_13810W_A		orf19.5019		ND	Ortholog of C. dubliniensis CD36 : Cd36_12800, C. parapsilosis CDC317 : CPAR2_203460, Candida tenuis NRRL Y-1498 : CANTEDRAFT_94106 and Debaryomyces hansenii CBS767 : DEHA2C13948g
	C4_03850W_A		orf19.5040	ASM4	ND	Ortholog(s) have nucleocytoplasmic transporter activity, phospholipid binding, single-stranded DNA binding activity and role in mRNA export from nucleus in response to heat stress, nuclear pore organization
	C7_03170W_A	IFA21	orf19.5138		Non Essential	IPF family A protein; mutants are viable; Spider biofilm induced
	C7_02760W_A		orf19.5190		ND	Ortholog of Candida albicans WO-1 : CAWG_05610
	C2_05840W_A		orf19.5207	DPH1	Non Essential	Predicted diphthamide biosynthesis protein; Spider biofilm induced
	C1_12440W_A		orf19.5220	REX4	Non Essential	Putative RNA exonuclease; induced in a ssr1 null mutant
	C1_12280C_A		orf19.5235	MRPL13	Non Essential	Putative mitochondrial ribosomal protein of the large subunit; Hap43-induced; mutants are viable; protein level decreases in stationary phase
	C1_11920W_A		orf19.5275	VTA1	ND	Ortholog(s) have ATPase activator activity, role in late endosome to vacuole transport via multivesicular body sorting pathway, positive regulation of protein oligomerization and endosome membrane, multivesicular body localization
	CR_05420W_A		orf19.5284		ND	Dubious open reading frame
	CR_05360C_A		orf19.5287		ND	Ortholog of C. dubliniensis CD36 : Cd36_30690, C. parapsilosis CDC317 : CPAR2_204140, Debaryomyces hansenii CBS767 : DEHA2F16940g and Candida tropicalis MYA-3404 : CTRG_00570
	C4_04070C_A	PGA30	orf19.5303		Non Essential	GPI-anchored protein of cell wall
	C4_04030W_A	JEN2	orf19.5307		Non Essential	Dicarboxylic acid transporter; regulated by glucose repression; induced by Rgt1; disruptants not obtained by UAU1 method; rat catheter and Spider biofilm induced
	CR_04460C_A		orf19.537		ND	Ortholog of C. dubliniensis CD36 : Cd36_29810, C. parapsilosis CDC317 : CPAR2_206030, Candida tenuis NRRL Y-1498 : CANTEDRAFT_102086 and Debaryomyces hansenii CBS767 : DEHA2F14014g
	C3_00680C_A		orf19.5390		ND	Ortholog of Candida albicans WO-1 : CAWG_02403
	C3_00650W_A	NGT1	orf19.5392		Non Essential	N-acetylglucosamine (GlcNAc)-specific transporter; role in GlcNAc (but not serum) induced hyphal growth; localizes to plasma membrane; induced by GlcNAc, macrophage engulfment; 12 transmembrane, major facilitator superfamily
	C3_00560C_A	SOF1	orf19.5407	SOF1	Essential	Putative protein with a predicted role in 40S ribosomal subunit biogenesis; rat catheter biofilm induced
	C3_00520W_A		orf19.5411	UBC12	Non Essential	Ortholog(s) have NEDD8 transferase activity, role in protein neddylation and cytosol, nucleus localization
	C3_00450C_A		orf19.5420	RML2	ND	Ortholog(s) have structural constituent of ribosome activity, role in mitochondrial translation and mitochondrial large ribosomal subunit localization
	C3_00090W_A	RPS24	orf19.5466	RPS24B	ND	Predicted ribosomal protein; hyphal downregulated; repressed upon phagocytosis by murine macrophage; transcriptionally activated by Tbf1; Spider biofilm repressed
	C2_06350C_A		orf19.5499		Non Essential	Ortholog(s) have 4-hydroxyphenylpyruvate dioxygenase activity and role in aromatic amino acid family biosynthetic process
	C6_02950C_A		orf19.5573		ND	Protein of unknown function; expression downregulated in an ssr1 null mutant
	C6_03370W_A		orf19.5626		ND	Protein of unknown function; Plc1-regulated; induced by Mnl1 under weak acid stress; flow model biofilm induced
	C5_00060C_A		orf19.5692	APC4	Essential	Ortholog(s) have ubiquitin-protein transferase activity and role in anaphase-promoting complex-dependent proteasomal ubiquitin-dependent protein catabolic process, protein ubiquitination
	C2_02860W_A	SUR2	orf19.5818	SUR2	Non Essential	Putative ceramide hydroxylase; predicted enzyme of sphingolipid biosynthesis; regulated by Tsa1, Tsa1B under H2O2 stress conditions; Spider and flow model biofilm induced
	C2_02810C_A	NCB2	orf19.5825	NCB2	Non Essential	Beta subunit of NC2, heterodimeric regulator of transcription; activates CDR1 transcription; possibly an essential gene, disruptants not obtained by UAU1 method; conditional mutants show decreased susceptibility to azoles
	C3_04160W_A	DAL8	orf19.5859		Non Essential	Putative allantoate permease; fungal-specific (no human or murine homolog)
	C3_04400C_A	NUP85	orf19.5887	NUP85	Non Essential	Ortholog of S. cerevisiae Nup85; a structural constituent of the nuclear pore; required for alkaline-induced hyphal morphogenesis and for SD or Spider media biofilm formation
	CR_08060C_A	VPS21	orf19.589	VPS21	Non Essential	Late endosomal Rab small monomeric GTPase involved in transport of endocytosed proteins to the vacuole; involved in filamentous growth and virulence; Spider biofilm induced
	C3_05250C_A		orf19.6003	GIS3	ND	Protein of unknown function; role in intracellular signal transduction; Spider biofilm induced
	C1_00910W_A		orf19.6013	TRI1	ND	Ortholog(s) have cytosol, nucleolus localization
	C1_00870W_A	LRO1	orf19.6018	LRO1	Non Essential	Acyltransferase that catalyzes diacylglycerol esterification of phospholipids; role in lipid storage, triglyceride biosynthesis; flow model biofilm repressed
	C1_00190C_A		orf19.6084		ND	Protein of unknown function; flow model biofilm induced; Spider biofilm induced
	C3_00850C_A		orf19.6160	EIS1	ND	Ortholog(s) have role in eisosome assembly and eisosome, membrane raft, mitochondrion, plasma membrane localization
	C3_07890W_A	TIM8	orf19.6183	TIM8	ND	Predicted mitochondrial intermembrane space protein with role in protein import into mitochondrial inner membrane and cytosol
	C1_07110W_A	TAF145	orf19.6193	TAF1	Essential	Protein similar to S. cerevisiae Taf145p, a component of RNA polymerase II transcription factor TFIID; flucytosine repressed; likely to be essential for growth, based on an insertional mutagenesis strategy
	C1_06730W_A	RAC1	orf19.6237	RHO5	Non Essential	G-protein of RAC subfamily; required for embedded filamentous growth, not for serum-induced hyphal growth; dynamic localization at plasma membrane and nucleus; similar to, but not interchangeable with, Cdc42p; lacks S. cerevisiae homolog
	CR_07660C_A		orf19.6284	SRP102	Non Essential	Ortholog(s) have GTP binding, signal recognition particle binding activity, role in protein targeting to ER and integral component of endoplasmic reticulum membrane, signal recognition particle receptor complex localization
	CR_04980C_A		orf19.635		Non Essential	Protein of unknown function; induced by alpha pheromone in SpiderM medium
	CR_08320W_A	ATS1	orf19.6399	ATS1	Non Essential	Protein required for modification of wobble nucleosides in tRNA; induced upon adherence to polystyrene; regulated by Sef1, Sfu1, and Hap43
	CR_08450C_A		orf19.6414		ND	Ortholog of C. dubliniensis CD36 : Cd36_34040, C. parapsilosis CDC317 : CPAR2_205850, Candida tenuis NRRL Y-1498 : CANTEDRAFT_132607 and Debaryomyces hansenii CBS767 : DEHA2A11638g
	C7_02070W_A	GRX1	orf19.6510		ND	Putative glutaredoxin; induced in low iron
	CR_05010W_A		orf19.652	YEN1	Non Essential	Ortholog(s) have crossover junction endodeoxyribonuclease activity, role in DNA repair and cytoplasm, nucleus localization
	C7_01570C_A		orf19.6569		Non Essential	Predicted transmembrane transporter; induced during chlamydospore formation in both C. albicans and C. dubliniensis
	C7_01470C_A	PRE10	orf19.6582	PRE10	ND	Alpha7 (C8) subunit of the 20S proteasome; multiple phosphorylated residues; transcript induced upon filamentous growth; Spider biofilm repressed
	CR_05780W_A	VMA2	orf19.6634	VMA2	ND	Vacuolar H(+)-ATPase; protein present in exponential and stationary growth phase yeast cultures; plasma membrane localized; amphotericin B repressed, caspofungin repressed
	CR_05700C_A		orf19.6642	YIF1	Essential	Ortholog(s) have role in ER to Golgi vesicle-mediated transport and ER to Golgi transport vesicle, endoplasmic reticulum membrane, integral component of Golgi membrane localization
	C1_11350C_A	TOS4	orf19.668	TOS4	Non Essential	Putative fork-head transcription factor; rat catheter and Spider biofilm repressed
	C7_03680W_A		orf19.6703		ND	Ortholog of C. dubliniensis CD36 : Cd36_73260 and Candida albicans WO-1 : CAWG_05699
	C1_11290W_A		orf19.673		Non Essential	Has domain(s) with predicted FMN binding, catalytic activity, oxidoreductase activity and role in oxidation-reduction process
	C3_07330W_A		orf19.6758		ND	Predcted glucose 1-dehydrogenase (NADP+); rat catheter biofilm repressed
	C3_06850W_A	FCR1	orf19.6817		Non Essential	Transcription factor; repressor of fluconazole/ketoconazole/brefeldin A resistance; Tn mutation enhances filamentation; partially rescues S. cerevisiae pdr1 pdr3 fluconazole sensitivity; rat catheter biofilm induced/Spider biofilm repressed
	C2_05570C_A		orf19.6869	AST2	Non Essential	Putative lipid raft associated protein; Spider biofilm induced
	C2_05700W_A	OSM1	orf19.6882		Non Essential	Putative flavoprotein subunit of fumarate reductase; soluble protein in hyphae; caspofungin repressed; stationary phase enriched protein; flow model biofilm induced; Spider biofilm repressed
	C7_01150W_A		orf19.6898		Non Essential	Protein similar to S. pombe SPBC1709.16c a predicted aromatic ring-opening dioxygenase; induced by benomyl treatment or in azole-resistant strain that overexpresses MDR1; Spider biofilm induced
	C7_01380W_A		orf19.6919		ND	Ortholog of C. dubliniensis CD36 : Cd36_71210, C. parapsilosis CDC317 : CPAR2_702710, Candida tenuis NRRL Y-1498 : CANTEDRAFT_116256 and Debaryomyces hansenii CBS767 : DEHA2E17732g
	C3_03870C_A	SAP9	orf19.6928	YPS1	Non Essential	Secreted aspartyl protease; roles in adhesion, cell surface integrity; induced by antifungal drugs, stationary phase, or in white-phase cells; farnesol-downregulated in biofilm; autocatalytic processing; GPI-anchor; Spider biofilm induced
	C3_03720W_A	GTT11	orf19.6947		ND	Glutathione S-transferase, localized to ER; induced in exponentially growing cells, under oxidative stress; induced by nitric oxide; Spider biofilm induced
	C3_03660W_A	IRS4	orf19.6953	TAX4	Non Essential	Protein with roles in cell wall integrity, systemic (but not oral) murine infection, adherence, hyphal growth, and agar-embedded filamentous growth; antigenic in human infection; similar to S. cerevisiae Irs4p
	C3_05600W_A	ATO6	orf19.6995		Non Essential	Putative fungal-specific transmembrane protein
	C7_00590W_A		orf19.7060		ND	Ortholog of C. dubliniensis CD36 : Cd36_70070, C. parapsilosis CDC317 : CPAR2_301080, Debaryomyces hansenii CBS767 : DEHA2F22946g and Pichia stipitis Pignal : PICST_46820
	C7_00480W_A	FGR2	orf19.7071		Non Essential	Protein similar to phosphate transporters; transposon mutation affects filamentous growth; expression is regulated upon white-opaque switching
	C7_00460W_A		orf19.7073	YCL002C	Non Essential	Ortholog of S. cerevisiae : YCL002C, C. glabrata CBS138 : CAGL0B04719g, C. dubliniensis CD36 : Cd36_70180, C. parapsilosis CDC317 : CPAR2_805360 and Candida tenuis NRRL Y-1498 : cten_CGOB_00114
	C7_00360W_A	DFI1	orf19.7084		Non Essential	Cell-surface associated glycoprotein; promotes activation of Cek1 in a matrix-dependent manner; N-glycosylated; Spider biofilm induced
	C7_00340C_A		orf19.7086	KAP114	Non Essential	Ortholog(s) have protein transporter activity, role in transcription factor import into nucleus and cytosol, nuclear envelope localization
	C7_00250C_A		orf19.7097		ND	Putative cytoplasmic RNA-binding protein; heterozygous null mutant exhibits hypersensitivity to parnafungin and cordycepin in C. albicans fitness test; Spider biofilm repressed
	C7_04320W_A		orf19.7130		ND	Protein of unknown function; Hap43-repressed gene
	C7_04010W_A		orf19.7179	SSQ1	ND	Ortholog(s) have role in intracellular sequestering of iron ion, iron-sulfur cluster assembly, protein maturation and mitochondrial matrix localization
	C1_14020W_A		orf19.7209		ND	Putative Rho GDP dissociation inhibitor; induced by nitric oxide independent of Yhb1p
	CR_06450W_A		orf19.721	GRC3	Essential	Ortholog(s) have polynucleotide 5'-hydroxyl-kinase activity and role in cleavage in ITS2 between 5.8S rRNA and LSU-rRNA of tricistronic rRNA transcript (SSU-rRNA, 5.8S rRNA, LSU-rRNA), termination of RNA polymerase I transcription
	C1_14150C_A	PAM16	orf19.7222	PAM16	Essential	Putative maltase; regulated by Gcn4; repressed by amino acid starvation (3-AT); rat catheter biofilm induced
	CR_09240C_A		orf19.7322	YPL225W	Non Essential	Protein of unknown function; S. cerevisae ortholog Ypl225w interacts with ribosomes; rat catheter biofilm induced
	C3_06080W_A	REV3	orf19.7389	REV3	Non Essential	Ortholog(s) have DNA-directed DNA polymerase activity, role in error-free translesion synthesis, error-prone translesion synthesis and cytosol, mitochondrion, nuclear chromatin, nucleus, zeta DNA polymerase complex localization
	C3_06180C_A	TSA1	orf19.7417	TSA1	Non Essential	TSA/alkyl hydroperoxide peroxidase C (AhPC) family protein; similar to thiol-dependent peroxidases of oxidative stress signaling; antigenic; hyphal surface, nucleus; yeast-form nucleus, cytoplasm; biofilm, phagocytosis, peroxide induced
	C3_06680C_A		orf19.7457		ND	Protein with Mob2p-dependent hyphal regulation
	C4_05160C_A		orf19.746	CHM7	ND	Has domain(s) with predicted role in protein transport, vacuolar transport
	CR_00180C_A	CHT1	orf19.7517		Non Essential	Chitinase; putative N-terminal catalytic domain; has secretory signal sequence; lacks S/T region and N-glycosylation motifs of Chs2p and Chs3p; alkaline downregulated; expression not detected in yeast-form or hyphal cells
	CR_00140W_A	REP1	orf19.7521		Non Essential	Protein involved in negative regulation of MDR1 transcription; mutants show increased resistance to azole drugs
	CR_00050W_A	INO2	orf19.7539		Essential	Transcriptional activator that forms a heterodimer with Ino4p; likely regulates genes involved in phosphatidylcholine and phosphatidylinositol biosynthesis, fatty acid beta-oxidation, and peroxisome biogenesis
	CR_09940W_A		orf19.7568	SPS4	Non Essential	Ortholog(s) have lipid particle localization
	CR_10640W_A		orf19.7648		ND	Has domain(s) with predicted antiporter activity, drug transmembrane transporter activity, role in drug transmembrane transport and membrane localization
	CR_10750C_A		orf19.7664	YCR087C-A	ND	Ortholog(s) have nucleolus localization
	CR_10810C_A		orf19.7672	DFM1	ND	Ortholog(s) have role in ER-associated ubiquitin-dependent protein catabolic process, endoplasmic reticulum unfolded protein response
	C4_03950C_A		orf19.787		ND	Protein of unknown function
	C2_04050C_A	DCK1	orf19.815	DCK1	Non Essential	Putative guanine nucleotide exchange factor; required for embedded filamentous growth; activates Rac1; has a DOCKER domain; similar to adjacent DCK2 and to S. cerevisiae Ylr422wp; regulated by Nrg1; Spider biofilm induced
	C2_03930C_A		orf19.831		Non Essential	Ortholog of C. dubliniensis CD36 : Cd36_18570, C. parapsilosis CDC317 : CPAR2_211360, Candida tenuis NRRL Y-1498 : CANTEDRAFT_115359 and Debaryomyces hansenii CBS767 : DEHA2D06886g
	C2_03910C_A		orf19.834	MNL1	ND	Ortholog(s) have carbohydrate binding, mannosyl-oligosaccharide 1,2-alpha-mannosidase activity, role in ER-associated ubiquitin-dependent protein catabolic process and endoplasmic reticulum lumen localization
	C2_03760C_A		orf19.846	NNK1	Non Essential	Predicted protein kinase similar to S. cerevisiae Nnk1; implicated in proteasome function in S. cerevisiae; induced by Mnl1 under weak acid stress
	C2_03630W_A		orf19.855		ND	Ortholog of C. dubliniensis CD36 : Cd36_18340, Candida tenuis NRRL Y-1498 : CANTEDRAFT_124631, Debaryomyces hansenii CBS767 : DEHA2D04356g and Pichia stipitis Pignal : PICST_34839
	C2_03460C_A		orf19.874	MGR1	ND	Predicted mitochondrial i-AAA protease supercomplex; degrades misfolded mitochondrial proteins; Hap43-repressed gene
	C5_00310C_A		orf19.962		ND	Protein with a fungal RNA polymerase I subunit RPA14 domain; proposed to play a role in the recruitment of pol I to the promoter; Hap43-induced gene
	C5_00280C_A		orf19.967	NUC1	ND	Major mitochondrial nuclease; has RNAse and DNA endo- and exonucleolytic activities; roles in mitochondrial recombination, apoptosis and maintenance of polyploidy; Spider biofilm repressed
	C5_00220W_A	ROT2	orf19.974	ROT2	Non Essential	Alpha-glucosidase II, catalytic subunit, required for N-linked protein glycosylation and normal cell wall synthesis; alkaline downregulated
