# Supplementary material for: Genome-Wide Screen for Haploinsufficient Cell Size Genes in the Opportunistic Yeast Candida albicans
Source: G3 (Bethesda). 2016 Dec 28;7(2):355–60. doi: 10.1534/g3.116.037986 (PMC5295585; doi:10.1534/g3.116.037986)
Supplement: Supplementary file 6 [file 355TableS3.xlsx]

## Sheet: Sheet1
Table S3
Confirmation of cell size defect in 15 whi and 15 lge mutants using the Z2-Coulter counter channelizer.
Mean and mode size are indicated for each mutant and wt in fL.

## Sheet: Sheet2
	Gene name	Orf19 ID	Cell size (fL)
			Median	Mode
WT (CAI4)			54	47.5
	PES1	orf19.4093	52	45
	SFP1	orf19.5953	52	46
	NRM1	orf19.6022	47	33
	RPC25	orf19.443	50	43
	RPL28	orf19.2864.1	52	45
	SUV3	orf19.4519	50	44
	PKC1	orf19.5901	50	39
whi mutants	RPN2	orf19.5260	50	40
	RPT2	orf19.5440	51	37
	DOA1	orf19.4829	48	42
	PEX25	orf19.5575	49	46
	PEX4	orf19.4041	45	40
	BUD31	orf19.4855	42	43
	SDH12	orf19.2871	47	39
	ZCF7	orf19.1685	50	41
	CCN1	orf19.3207	58	49
	CDC5	orf19.6010	58	49
	ORC4	orf19.4221	57	51
	CDC34	orf19.6529	57	50
	HSL1	orf19.4308	58	50
	EIF4E	orf19.7626	60	50
	GCD2	orf19.6776	59	50
lge mutants	ARO4	orf19.4060	59	50
	GPM2	orf19.1067	58	49.5
	QCR2	orf19.2644	58	50
	HXK1	orf19.2154	59	50
	ARP7	orf19.3027	59	50
	IPK1	orf19.1439	60	50
	CAM1-1	orf19.2651	60	50
	GST2	orf19.2693	58	50
